# Supplementary material for: Modelling transmission and control of the COVID-19 pandemic in Australia
Source: Nat Commun. 2020 Nov 11;11:5710. doi: 10.1038/s41467-020-19393-6 (PMC7659014; doi:10.1038/s41467-020-19393-6)
Supplement: Supplementary file 4 — Supplementary Data 1 [file 41467_2020_19393_MOESM4_ESM.xlsx]

## Sheet: Local SA
Local Sensitivity Analysis (SI Table I)
	Default	Range	R0_adj		Generation period		Growth rate (day 50)		Attack rate (children)
			mu*	sigma	mu*	sigma	mu*	sigma	mu*	sigma
time to peak	5	4,7	0.4694	0.6095	1.3234	1.274	0.0916	0.0104	0.0022	0.00024737
recovery period	12	7,21	2.7869	1.1286	5.498	0.6635	0.0779	0.0097	0.0137	0.000526
asymptomatic infec	0.3	0.05-0.45	0.6918	0.7537	2.4161	1.4765	0.0987	0.0075	0.0043	0.00036714
symptomatic adults	0.669	0.5-0.8	0.829	0.5978	0.6489	0.5424	0.0632	0.0102	0.0327	0.00012541
symptomatic children	0.134	0.05-0.25	0.4262	0.5514	0.3823	0.4511	0.0704	0.01	0.085	8.5226e-05
Confidence intervals
	Growth rate (day 50)			Attack rate (children)
run	Default	95% CI		Default	95% CI
1	0.1677	0.00292661		0.0615	2.98262e-05
2	0.175	mean		0.0615	mean
3	0.1692	0.1669		0.0616	0.06154
4	0.1681			0.0616
5	0.1555	0.163973		0.0616
6	0.162	0.169827		0.0616
7	0.1681			0.0616
8	0.1636			0.0616
9	0.1766			0.0615
10	0.1592			0.0615
11	0.1593			0.0616
12	0.1606			0.0615
13	0.1675			0.0615
14	0.1759			0.0616
15	0.1671			0.0615
16	0.1709			0.0616
17	0.165			0.0614
18	0.1816			0.0616
19	0.1636			0.0614
20	0.1615			0.0615
	0.00245631	0.164444		2.50331e-05	0.061515
		0.169356			0.061565
		0.1637		0.0615
		0.1699		0.0616

## Sheet: Peak_time_infectiousness
Local Sensitivity Analysis (SI Fig. V)
Default: 5 days						AgeWei	0.02 0.04 0.18 0.58 0.18				R0 by age group
Time to peak	R0_unw	Generation period	0	1	2	3	4	R0_adj			0	1	2	3	4
4	3.032	7.2889	0.0214	0.162	0.5146	1.642	0.6457	2.9857			1.0725	4.0506	2.8591	2.8311	3.5872
4.3	3.0349	7.2566	0.0229	0.1541	0.5159	1.6844	0.6347	3.012			1.1432	3.8533	2.8662	2.9041	3.526
4.6	2.8352	7.4444	0.0235	0.1363	0.4953	1.5861	0.6006	2.8418			1.1773	3.4064	2.7518	2.7347	3.3369
4.9	2.8143	7.4035	0.0235	0.1434	0.4862	1.5596	0.6025	2.8152			1.1744	3.5843	2.7012	2.6889	3.3471
5.2	2.812	7.6159	0.0229	0.1424	0.4872	1.555	0.6041	2.8116			1.1449	3.5593	2.7067	2.681	3.3559
5.5	2.7718	7.7692	0.0245	0.1374	0.4663	1.562	0.59	2.7802			1.2229	3.4344	2.5906	2.693	3.2781
5.8	2.7893	7.7449	0.0213	0.14	0.4667	1.5824	0.5955	2.8059			1.0647	3.499	2.5927	2.7282	3.3086
6.1	2.7716	8.0466	0.0214	0.1379	0.4767	1.5623	0.5678	2.7661			1.0724	3.4476	2.6483	2.6937	3.1546
6.4	2.7028	7.9995	0.0232	0.1354	0.4672	1.4955	0.5747	2.696			1.16	3.3845	2.5955	2.5784	3.1928
6.7	2.7293	8.1502	0.0219	0.1342	0.4622	1.5312	0.5881	2.7376			1.0963	3.3559	2.5678	2.64	3.2674
7	2.6978	8.3232	0.0214	0.1354	0.4699	1.4891	0.5876	2.7034			1.0701	3.3845	2.6107	2.5675	3.2646
Growth rate (day 50)
run	1	2	3	4	5	6	7	8	9	10	mean
4	0.1837	0.1875	0.1834	0.1829	0.1834	0.1877	0.1856	0.1909	0.1939	0.1856	0.18646
4.3	0.1811	0.1958	0.1841	0.1919	0.1844	0.1821	0.1934	0.1708	0.1741	0.1797	0.18374
4.6	0.1699	0.1826	0.1695	0.1769	0.1765	0.1818	0.1788	0.1798	0.1733	0.1768	0.17659
4.9	0.1814	0.1704	0.1711	0.1784	0.1757	0.1755	0.1749	0.1742	0.1798	0.1719	0.17533
5.2	0.1698	0.1652	0.1642	0.169	0.1677	0.1762	0.1653	0.172	0.1711	0.1745	0.1695
5.5	0.1621	0.1539	0.1618	0.1541	0.1546	0.1603	0.1606	0.1576	0.1637	0.1593	0.1588
5.8	0.1554	0.1528	0.1703	0.1597	0.158	0.1494	0.1635	0.157	0.1576	0.183	0.16067
6.1	0.133	0.1634	0.1512	0.1507	0.1607	0.1516	0.1598	0.1631	0.1632	0.1629	0.15596
6.4	0.1655	0.1497	0.1422	0.1486	0.1488	0.152	0.1458	0.1504	0.1529	0.1499	0.15058
6.7	0.1376	0.1592	0.1446	0.1465	0.1553	0.1529	0.1502	0.1394	0.16	0.149	0.14947
7	0.1133	0.1452	0.139	0.1391	0.1416	0.1431	0.1292	0.1271	0.1328	0.1283	0.13387
Attack rate (children)
run	1	2	3	4	5	6	7	8	9	10	mean
4	0.0613	0.0613	0.0613	0.0613	0.0613	0.0612	0.0612	0.0613	0.0612	0.0612	0.06126
4.3	0.0613	0.0614	0.0613	0.0612	0.0613	0.0613	0.0613	0.0612	0.0613	0.0613	0.06129
4.6	0.0612	0.0613	0.0614	0.0613	0.0613	0.0613	0.0612	0.0612	0.0614	0.0613	0.06129
4.9	0.0614	0.0614	0.0615	0.0613	0.0613	0.0614	0.0612	0.0613	0.0614	0.0613	0.06135
5.2	0.0614	0.0616	0.0615	0.0616	0.0614	0.0615	0.0617	0.0616	0.0615	0.0616	0.06154
5.5	0.0616	0.0617	0.0617	0.0617	0.0617	0.0616	0.0617	0.0617	0.0618	0.0619	0.06171
5.8	0.0616	0.0618	0.0617	0.0617	0.0617	0.0618	0.0616	0.0618	0.0617	0.0616	0.0617
6.1	0.062	0.0618	0.0622	0.0621	0.062	0.0619	0.0622	0.062	0.062	0.062	0.06202
6.4	0.062	0.0621	0.0624	0.0619	0.062	0.062	0.0621	0.062	0.062	0.062	0.06205
6.7	0.0624	0.0628	0.0623	0.0623	0.0623	0.0624	0.0621	0.0624	0.0623	0.062	0.06233
7	0.0632	0.063	0.0633	0.0631	0.0628	0.0628	0.0635	0.0629	0.0632	0.0632	0.0631

## Sheet: recovery period
Local Sensitivity Analysis (SI Fig. V)
Deafult: 12 days	Default: 15 days						AgeWei	0.02 0.04 0.18 0.58 0.18				R0 by age group
recovery period	infectious period	R0_unw	Generation period	0	1	2	3	4	R0_adj			0	1	2	3	4
7	10	1.8428	5.5112	0.0144	0.0974	0.3135	0.9943	0.3871	1.8067			0.7177	2.4362	1.7417	1.7143	2.1504
8.4	11.4	2.0096	5.9872	0.0155	0.1028	0.3554	1.1141	0.4104	1.9981			0.7725	2.5707	1.9743	1.9209	2.2798
9.8	12.8	2.389	6.6042	0.0179	0.1199	0.3867	1.3572	0.4973	2.379			0.894	2.9971	2.1484	2.34	2.7629
11.2	14.2	2.6192	7.2133	0.0206	0.1337	0.454	1.4437	0.5698	2.6217			1.029	3.3422	2.5221	2.4891	3.1654
12.6	15.6	3.0437	7.8558	0.0223	0.159	0.5236	1.6643	0.6512	3.0204			1.1129	3.9761	2.9086	2.8695	3.6176
14	17	3.3472	8.4198	0.0235	0.1713	0.564	1.8301	0.7264	3.3154			1.1762	4.2834	3.1333	3.1553	4.0357
15.4	18.4	3.3404	8.849	0.0251	0.1672	0.5751	1.8652	0.7115	3.3441			1.254	4.1796	3.1947	3.2159	3.9529
16.8	19.8	3.7501	9.3846	0.0291	0.1884	0.6572	2.0603	0.8169	3.752			1.4561	4.7098	3.6513	3.5522	4.5385
18.2	21.2	3.9931	9.8887	0.0299	0.1989	0.6955	2.21	0.894	4.0283			1.4931	4.9731	3.8641	3.8103	4.9666
19.6	22.6	4.257	10.4367	0.031	0.2122	0.7456	2.3539	0.9414	4.2842			1.5504	5.3042	4.1422	4.0585	5.2302
21	24	4.5893	11.0092	0.0346	0.2254	0.7949	2.5554	0.9833	4.5936			1.7293	5.6353	4.4159	4.4059	5.4625
increment
1.4
Growth rate (day 50)
run	1	2	3	4	5	6	7	8	9	10	mean
10	0.136	0.1436	0.1287	0.1212	0.1377	0.1302	0.1292	0.1222	0.1268	0.1299	0.13055
11.4	0.138	0.1522	0.1583	0.1386	0.1435	0.1468	0.1502	0.1386	0.1457	0.1317	0.14436
12.8	0.1563	0.1599	0.1575	0.1574	0.1547	0.1574	0.1528	0.1555	0.154	0.1552	0.15607
14.2	0.1727	0.1804	0.1586	0.1615	0.1774	0.1613	0.1626	0.167	0.1591	0.1578	0.16584
15.6	0.1777	0.1742	0.1674	0.1672	0.1757	0.1635	0.1684	0.168	0.1702	0.1807	0.1713
17	0.1722	0.174	0.1816	0.1737	0.1813	0.1806	0.1657	0.1782	0.1816	0.1731	0.1762
18.4	0.1788	0.1815	0.1792	0.171	0.1805	0.1801	0.1739	0.1779	0.1865	0.1738	0.17832
19.8	0.1765	0.1818	0.1879	0.1824	0.1827	0.1821	0.1822	0.1879	0.1783	0.1774	0.18192
21.2	0.1817	0.183	0.1838	0.1887	0.1883	0.1888	0.1838	0.1796	0.1758	0.1843	0.18378
22.6	0.1962	0.1862	0.1896	0.1781	0.1829	0.1839	0.1894	0.1903	0.1812	0.1807	0.18585
24	0.1893	0.1844	0.1945	0.1926	0.184	0.1908	0.1952	0.1833	0.192	0.1844	0.18905
Attack rate (children)
run	1	2	3	4	5	6	7	8	9	10	mean
10	0.0719	0.0732	0.0723	0.0722	0.0719	0.0719	0.0731	0.0728	0.0725	0.0721	0.0724222
11.4	0.0679	0.0681	0.0683	0.0679	0.0679	0.0677	0.0678	0.0681	0.0678	0.0683	0.0679444
12.8	0.0644	0.0643	0.0642	0.0646	0.0644	0.0645	0.0645	0.0645	0.0644	0.0642	0.0644222
14.2	0.0625	0.0626	0.0623	0.0626	0.0625	0.0624	0.0624	0.0623	0.0624	0.0624	0.0624444
15.6	0.0612	0.0612	0.0612	0.0613	0.0612	0.0613	0.0613	0.0612	0.0612	0.0613	0.0612333
17	0.0604	0.0604	0.0602	0.0603	0.0605	0.0605	0.0603	0.0604	0.0603	0.0603	0.0603667
18.4	0.06	0.06	0.06	0.06	0.0599	0.06	0.06	0.0599	0.0599	0.06	0.0599667
19.8	0.0595	0.0595	0.0595	0.0594	0.0594	0.0594	0.0596	0.0594	0.0596	0.0596	0.0594778
21.2	0.0592	0.0592	0.0592	0.0592	0.0592	0.0591	0.0593	0.0592	0.0591	0.0592	0.0591889
22.6	0.059	0.059	0.0589	0.0588	0.0589	0.059	0.059	0.0589	0.0588	0.0589	0.0589222
24	0.0588	0.0587	0.0587	0.0588	0.0588	0.0587	0.0588	0.0587	0.0587	0.0587	0.0587444

## Sheet: asymptomatic_infectiousness
Local Sensitivity Analysis (SI Fig. V)
Default:0.3						AgeWei	0.02 0.04 0.18 0.58 0.18				R0 by age group
asym_infect	R0_unw	Generation period	0	1	2	3	4	R0_adj			0	1	2	3	4
0.05	2.1932	5.6587	0.0092	0.0419	0.4526	1.4189	0.552	2.4745			0.4617	1.0469	2.5143	2.4463	3.0666
0.09	2.284	6.1916	0.0122	0.0581	0.4486	1.4401	0.5487	2.5077			0.6094	1.4528	2.492	2.483	3.0484
0.13	2.319	6.5706	0.0148	0.0679	0.4577	1.4138	0.5557	2.5098			0.7388	1.6986	2.5425	2.4375	3.0872
0.17	2.4218	6.8894	0.016	0.087	0.4629	1.4373	0.5774	2.5806			0.8018	2.1742	2.5719	2.4781	3.2078
0.21	2.5436	7.2337	0.0182	0.1043	0.4559	1.4974	0.5578	2.6337			0.9083	2.6085	2.5329	2.5818	3.0992
0.25	2.6136	7.4278	0.0197	0.122	0.4578	1.4857	0.5608	2.646			0.9829	3.0512	2.5434	2.5615	3.1157
0.29	2.8078	7.6224	0.0217	0.1393	0.477	1.5849	0.6057	2.8285			1.0854	3.4818	2.6499	2.7325	3.365
0.33	3.0372	7.7721	0.025	0.1668	0.5039	1.6645	0.6124	2.9725			1.2495	4.1699	2.7992	2.8697	3.4023
0.37	3.1053	7.9009	0.0252	0.1838	0.5071	1.6115	0.6459	2.9735			1.2608	4.5943	2.8174	2.7785	3.5884
0.41	3.2923	8.023	0.0303	0.201	0.5356	1.7113	0.6357	3.114			1.5147	5.0246	2.9758	2.9506	3.5319
0.45	3.2177	8.0748	0.0299	0.2004	0.5059	1.6769	0.6486	3.0617			1.4935	5.0099	2.8104	2.8913	3.6033
increment
0.04
Growth rate (day 50)
run	1	2	3	4	5	6	7	8	9	10	mean
0.05	0.1169	0.1035	0.1106	0.1181	0.106	0.1228	0.113	0.1093	0.1068	0.1007	0.111889
0.09	0.1322	0.1106	0.1082	0.1219	0.1325	0.1238	0.1238	0.1117	0.1447	0.1228	0.123267
0.13	0.1179	0.132	0.1241	0.123	0.1347	0.1333	0.1296	0.1176	0.1246	0.1186	0.126311
0.17	0.1389	0.1537	0.1404	0.1436	0.1275	0.1433	0.1317	0.1421	0.1421	0.1363	0.140367
0.21	0.1497	0.1562	0.1573	0.147	0.1401	0.1511	0.1458	0.1464	0.1461	0.1438	0.148856
0.25	0.1564	0.1564	0.1416	0.1478	0.1543	0.1575	0.1554	0.1672	0.1583	0.1567	0.154989
0.29	0.1715	0.1587	0.1631	0.1651	0.1591	0.1746	0.1632	0.1645	0.1589	0.1638	0.1643
0.33	0.1741	0.1724	0.1614	0.1786	0.1775	0.178	0.1811	0.1682	0.1704	0.1823	0.173522
0.37	0.1787	0.1827	0.1868	0.178	0.183	0.1839	0.1889	0.1722	0.1795	0.1849	0.181522
0.41	0.1814	0.1843	0.185	0.1918	0.1927	0.1883	0.1893	0.1889	0.1886	0.1906	0.187811
0.45	0.1944	0.1969	0.1962	0.1887	0.1927	0.197	0.2015	0.1938	0.1931	0.1925	0.194922
Attack rate (children)
run	1	2	3	4	5	6	7	8	9	10	mean
0.05	0.0648	0.0647	0.0647	0.0648	0.0656	0.0647	0.0649	0.065	0.0647	0.0654	0.0648778
0.09	0.0641	0.0642	0.0653	0.0644	0.0644	0.064	0.0642	0.0645	0.0643	0.0641	0.0643778
0.13	0.0634	0.0637	0.0637	0.0638	0.0641	0.0635	0.0635	0.0637	0.0637	0.0638	0.0636778
0.17	0.0631	0.0626	0.0627	0.0628	0.0629	0.0628	0.0627	0.0627	0.0626	0.0629	0.0627667
0.21	0.0626	0.0622	0.0625	0.0621	0.0623	0.0622	0.0624	0.0623	0.0622	0.0625	0.0623111
0.25	0.0619	0.0619	0.062	0.0619	0.0619	0.0618	0.0619	0.062	0.062	0.062	0.0619222
0.29	0.0616	0.0617	0.0616	0.0616	0.0618	0.0616	0.0616	0.0616	0.0615	0.0616	0.0616222
0.33	0.0613	0.0614	0.0614	0.0615	0.0615	0.0615	0.0616	0.0616	0.0615	0.0614	0.0614778
0.37	0.0612	0.0612	0.0613	0.0611	0.0612	0.0612	0.0612	0.0611	0.0612	0.0613	0.0611889
0.41	0.0609	0.061	0.0608	0.0608	0.0611	0.0609	0.061	0.061	0.0609	0.061	0.0609333
0.45	0.0608	0.0609	0.0611	0.0609	0.0608	0.0608	0.0607	0.0608	0.0608	0.0608	0.0608444

## Sheet: asymptomatic proportion
Local Sensitivity Analysis (SI Fig. V)
Default: 0.669						AgeWei	0.02 0.04 0.18 0.58 0.18				R0 by age group
symptomatic proportion	R0_unw	Generation period	0	1	2	3	4	R0_adj			0	1	2	3	4
0.5	2.4565	7.3368	0.022	0.1409	0.3995	1.3108	0.5091	2.3823			1.1014	3.5214	2.2194	2.2601	2.8282
0.53	2.4631	7.352	0.0217	0.1386	0.4003	1.3342	0.5068	2.4016			1.0851	3.4645	2.224	2.3004	2.8156
0.56	2.5776	7.4004	0.0249	0.1378	0.4211	1.4105	0.5327	2.527			1.2434	3.4446	2.3393	2.4319	2.9593
0.59	2.6311	7.4205	0.0212	0.1395	0.4466	1.4438	0.5509	2.602			1.0585	3.4884	2.481	2.4893	3.0606
0.62	2.678	7.4674	0.0223	0.1388	0.4561	1.4759	0.5665	2.6596			1.1152	3.4695	2.5338	2.5447	3.147
0.65	2.7656	7.6099	0.0224	0.1438	0.4671	1.54	0.5683	2.7416			1.1204	3.5948	2.5948	2.6551	3.1572
0.68	2.8061	7.6366	0.0213	0.1426	0.4878	1.5472	0.6032	2.8021			1.0634	3.564	2.71	2.6675	3.3511
0.71	2.8893	7.7475	0.0234	0.1462	0.5189	1.5916	0.6042	2.8843			1.1709	3.6543	2.8826	2.7441	3.3568
0.74	3.1096	7.835	0.021	0.1557	0.5352	1.7485	0.6535	3.1139			1.0502	3.8918	2.9736	3.0146	3.6303
0.77	3.1496	7.8227	0.0229	0.1581	0.5215	1.7351	0.6999	3.1375			1.145	3.9518	2.897	2.9916	3.8881
0.8	3.1578	7.9611	0.0244	0.143	0.5549	1.8072	0.6818	3.2113			1.219	3.5741	3.0826	3.1159	3.7879
increment
0.03
Growth rate (day 50)
run	1	2	3	4	5	6	7	8	9	10	mean
0.5	0.1741	0.1605	0.1639	0.1538	0.162	0.1603	0.163	0.1466	0.1577	0.1626	0.160211
0.53	0.1698	0.1616	0.1614	0.1567	0.1547	0.1656	0.1495	0.1567	0.1609	0.1583	0.159656
0.56	0.1651	0.1576	0.1561	0.1631	0.1551	0.1704	0.1659	0.1537	0.1562	0.1596	0.160356
0.59	0.1659	0.164	0.1687	0.1631	0.1683	0.1697	0.1637	0.1703	0.1587	0.1634	0.165822
0.62	0.1629	0.1641	0.1572	0.1667	0.1705	0.1626	0.1675	0.1627	0.1617	0.1645	0.163989
0.65	0.169	0.1674	0.1691	0.1613	0.1714	0.1688	0.172	0.1616	0.158	0.1605	0.166511
0.68	0.1749	0.1583	0.1784	0.1624	0.1743	0.1719	0.1715	0.1609	0.1714	0.1753	0.169333
0.71	0.177	0.1797	0.1655	0.1576	0.1686	0.1579	0.1709	0.1656	0.1827	0.1763	0.1695
0.74	0.1757	0.1638	0.1634	0.1738	0.1791	0.1754	0.1625	0.1747	0.1714	0.1671	0.171089
0.77	0.173	0.1725	0.18	0.1759	0.1764	0.1627	0.1745	0.1764	0.1747	0.1811	0.174011
0.8	0.1616	0.1773	0.1718	0.1745	0.1769	0.1772	0.1713	0.1698	0.1775	0.1741	0.1731
Attack rate (children)
run	1	2	3	4	5	6	7	8	9	10	mean
0.5	0.0835	0.0838	0.084	0.0838	0.0838	0.0838	0.0838	0.0838	0.0839	0.0838	0.0838
0.53	0.0788	0.0787	0.0788	0.079	0.0785	0.0788	0.0789	0.0787	0.0787	0.0788	0.07877
0.56	0.0743	0.0742	0.0742	0.0742	0.0742	0.0742	0.0742	0.0743	0.0742	0.0743	0.07423
0.59	0.0702	0.0702	0.0702	0.0703	0.0703	0.0702	0.0702	0.0702	0.0704	0.0702	0.07024
0.62	0.0666	0.0667	0.0667	0.0667	0.0666	0.0667	0.0668	0.0667	0.0665	0.0669	0.06669
0.65	0.0634	0.0635	0.0637	0.0635	0.0634	0.0635	0.0633	0.0634	0.0634	0.0633	0.06344
0.68	0.0605	0.0606	0.0606	0.0605	0.0605	0.0606	0.0606	0.0604	0.0605	0.0605	0.06053
0.71	0.0579	0.058	0.0578	0.0578	0.0579	0.0579	0.0578	0.0579	0.0579	0.0577	0.05786
0.74	0.0554	0.0555	0.0554	0.0553	0.0555	0.0554	0.0554	0.0554	0.0554	0.0554	0.05541
0.77	0.0532	0.0532	0.0532	0.0532	0.0532	0.0531	0.0532	0.0533	0.0532	0.0531	0.05319
0.8	0.0512	0.0511	0.0511	0.0511	0.051	0.0512	0.0511	0.0511	0.0512	0.0511	0.05112

## Sheet: asymptomatic propotion(child)
Local Sensitivity Analysis (SI Fig. V)
Default: 0.134						AgeWei	0.02 0.04 0.18 0.58 0.18				R0 by age group
symptomatic proportion	R0_unw	Generation period	0	1	2	3	4	R0_adj			0	1	2	3	4
0.05	2.7471	7.6074	0.02	0.1354	0.4696	1.5299	0.5905	2.7454			0.9979	3.3838	2.6087	2.6378	3.2803
0.07	2.7829	7.6463	0.0204	0.1402	0.4866	1.576	0.5613	2.7845			1.0215	3.5043	2.7033	2.7173	3.1185
0.09	2.7952	7.6667	0.0206	0.1361	0.4685	1.6025	0.5826	2.8103			1.0302	3.4032	2.6027	2.7629	3.2368
0.11	2.7732	7.6434	0.0211	0.1393	0.4628	1.5697	0.5847	2.7776			1.0549	3.4813	2.5708	2.7064	3.2485
0.13	2.8161	7.6916	0.0227	0.1417	0.4756	1.5621	0.6008	2.8029			1.1364	3.5414	2.6421	2.6933	3.338
0.15	2.7588	7.6188	0.0223	0.1362	0.4769	1.534	0.5877	2.7571			1.1154	3.4048	2.6494	2.6449	3.2649
0.17	2.753	7.5936	0.0232	0.1359	0.4816	1.5505	0.5751	2.7663			1.1606	3.3983	2.6756	2.6733	3.1952
0.19	2.755	7.6626	0.0243	0.1369	0.4865	1.5451	0.567	2.7598			1.2162	3.4214	2.7027	2.6639	3.1501
0.21	2.8185	7.6565	0.0237	0.143	0.4812	1.5641	0.6075	2.8195			1.1856	3.5746	2.6732	2.6967	3.3752
0.23	3.0261	7.6995	0.0261	0.1665	0.4907	1.6622	0.6082	2.9537			1.3043	4.1613	2.726	2.8659	3.3788
0.25	2.9862	7.6641	0.0262	0.1695	0.496	1.6183	0.5962	2.9062			1.3085	4.2383	2.7558	2.7901	3.3121
0.02
Growth rate (day 50)
run	1	2	3	4	5	6	7	8	9	10	mean
0.05	0.1664	0.1506	0.1527	0.1467	0.1678	0.1489	0.1575	0.1644	0.1481	0.1607	0.1559
0.07	0.1605	0.1595	0.165	0.1509	0.1553	0.161	0.1553	0.1658	0.1508	0.1629	0.158233
0.09	0.1672	0.1651	0.1663	0.1594	0.1559	0.1724	0.1624	0.1605	0.1626	0.1565	0.163533
0.11	0.1657	0.1676	0.172	0.1711	0.1648	0.1617	0.1488	0.1705	0.1451	0.1568	0.163033
0.13	0.1644	0.1707	0.1734	0.1658	0.1503	0.1591	0.1588	0.1724	0.1673	0.1726	0.164689
0.15	0.1593	0.1782	0.1793	0.1728	0.176	0.1613	0.1672	0.1647	0.1679	0.1546	0.169633
0.17	0.1606	0.1658	0.1777	0.1768	0.1789	0.1688	0.1712	0.1762	0.1753	0.1794	0.172367
0.19	0.1724	0.1625	0.1831	0.1734	0.1725	0.1719	0.1741	0.1658	0.1781	0.1891	0.172644
0.21	0.1892	0.1765	0.1887	0.1746	0.1735	0.1803	0.1821	0.1816	0.1677	0.1855	0.179356
0.23	0.1878	0.1803	0.1819	0.1877	0.1777	0.184	0.1843	0.1839	0.1714	0.1723	0.182111
0.25	0.1797	0.1829	0.1794	0.1868	0.1771	0.1807	0.1934	0.181	0.1763	0.1881	0.181922
Attack rate (children)
run	1	2	3	4	5	6	7	8	9	10	mean
0.05	0.024	0.0239	0.0239	0.0239	0.0239	0.024	0.0239	0.024	0.0239	0.024	0.0239333
0.07	0.0332	0.0331	0.0332	0.0332	0.0331	0.0332	0.0331	0.0331	0.0331	0.0331	0.0331444
0.09	0.0422	0.0422	0.0423	0.0422	0.0423	0.0422	0.0422	0.0423	0.0423	0.0423	0.0422444
0.11	0.0512	0.051	0.0512	0.0511	0.0511	0.0512	0.0512	0.051	0.0511	0.0511	0.0511222
0.13	0.0599	0.0599	0.0597	0.0598	0.0598	0.0599	0.0598	0.0599	0.0599	0.0598	0.0598444
0.15	0.0685	0.0685	0.0684	0.0685	0.0683	0.0683	0.0684	0.0684	0.0684	0.0685	0.0684111
0.17	0.0768	0.0768	0.0769	0.0769	0.0769	0.0769	0.0769	0.0768	0.0767	0.0768	0.0768444
0.19	0.0851	0.085	0.0851	0.085	0.0851	0.085	0.0851	0.0851	0.0853	0.0849	0.0850889
0.21	0.0933	0.0932	0.0931	0.0931	0.0929	0.0932	0.0931	0.0931	0.0933	0.0931	0.0931444
0.23	0.1012	0.1012	0.1012	0.1011	0.101	0.101	0.1012	0.1011	0.1011	0.1012	0.101122
0.25	0.109	0.1089	0.109	0.109	0.1088	0.109	0.1088	0.1089	0.1088	0.1088	0.108911

## Sheet: FoI_SD0p9 
Local Sensitivity Analysis of the model outcomes (SI Table III; Fig. VI)
SD=0.9			Prevalence		Cumulative incidence		Growth rate
			mu*	sigma	mu*	sigma	mu*	sigma
FoI_home			399.9	60.9818	7919.4	1009.36	0.005503	0.00059694
FoI_comm			2448.5	291.293	15966	1895.3	0.0092	0.00082147
FoI_work			3168	2156.7	84106	5016.8	0.0339	0.0078
Home	Prevalence	cumulative incidence	growth rate		Community	Prevalence	cumulative incidence	growth rate		work	Prevalence	cumulative incidence	growth rate
	mean	mean	mean			mean	mean	mean			mean	mean	mean
0.75	72.1	7425.6	0.0006		0.25	13.1	6279	0.0001		0	160	9231	0.0008
0.8	85.7	7813.7	0.0005		0.3	18.3	6643	0.0002		0.05	219	10042	0.0011
0.85	108.3	8407.3	0.0005		0.35	30.3	7067	0.0001		0.1	328	10970	0.0015
0.9	128	8468	0.0012		0.4	58.3	7350	0.0004		0.15	541	12572	0.0024
0.95	149.3	8910.8	0.001		0.45	111.5	8564	0.0005		0.2	854	14140	0.0051
1	160.2	9231.3	0.0008		0.5	160.2	9231	0.0008		0.25	1110	15102	0.0056
1.05	186.6	9510.4	0.0008		0.55	285.2	10255	0.0016		0.3	2407	21056	0.0067
1.1	239.3	10318.5	0.0015		0.6	485.3	12425	0.0021		0.35	4394	27852	0.0106
1.15	230.9	10316.1	0.001		0.65	803.4	13946	0.0033		0.4	8079	38226	0.0149
1.2	284.8	10996.9	0.0014		0.7	1560.3	18516	0.0048		0.45	16363	58610	0.021
1.25	332.8	11777.2	0.0016		0.75	2447.6	21735	0.0078		0.5	31809	92284	0.0318
Prevalence
home	1	2	3	4	5	6	7	8	9	10		community	1	2	3	4	5	6	7	8	9	10		Work	1	2	3	4	5	6	7	8	9	10
0.75	73	97	78	91	70	71	53	69	76	43		0.25	23	11	6	15	11	14	20	11	16	4		0	139	123	138	190	187	176	162	182	170	135
0.8	106	56	90	78	104	97	46	100	98	82		0.3	24	24	11	22	24	23	15	12	12	16		0.05	237	233	221	233	247	170	242	221	190	198
0.85	158	45	101	123	104	142	90	102	119	99		0.35	17	29	18	39	38	34	20	43	35	30		0.1	373	245	297	274	352	349	357	394	320	324
0.9	162	99	157	116	110	128	96	93	199	120		0.4	54	56	72	58	70	57	39	70	49	58		0.15	557	484	490	581	657	566	489	559	522	502
0.95	108	128	170	178	106	179	140	170	161	153		0.45	114	116	155	97	224	80	52	71	75	131		0.2	798	904	804	1019	713	782	890	825	870	940
1	139	123	138	190	187	176	162	182	170	135		0.5	139	123	138	190	187	176	162	182	170	135		0.25	1025	1155	1079	1369	1577	1373	954	911	813	846
1.05	222	160	195	222	187	232	174	124	205	145		0.55	303	305	284	273	289	230	279	309	248	332		0.3	2446	1991	2475	2631	2403	2194	2301	2749	2555	2323
1.1	241	244	259	245	255	244	182	236	243	244		0.6	551	528	480	446	498	399	424	466	574	487		0.35	3875	3879	4315	4524	4872	4073	4557	4488	4475	4883
1.15	233	287	194	231	259	264	171	224	215	231		0.65	770	866	681	899	769	835	809	720	814	871		0.4	8171	8696	8270	7860	7006	7969	8585	7820	8163	8252
1.2	303	257	256	364	279	245	369	208	323	244		0.7	1514	1306	1894	1576	1514	1626	1265	1675	1538	1695		0.45	15308	15607	15263	15009	17243	19028	16296	16412	18159	15301
1.25	424	285	362	293	322	301	274	310	451	306		0.75	1864	2538	2398	2796	2559	2663	2337	2811	2223	2287		0.5	29946	32685	31555	30763	32360	29703	32440	36759	32614	29267
Cumulative incidence
home	1	2	3	4	5	6	7	8	9	10		community	1	2	3	4	5	6	7	8	9	10		Work	1	2	3	4	5	6	7	8	9	10
0.75	8174	7637	7352	7888	7356	7527	7449	7659	6980	6234		0.25	6580	5884	6162	5969	6414	6269	6013	6674	6269	6557		0	8810	9210	8557	9672	8595	9374	10090	9359	8774	9872
0.8	8328	7329	7619	7695	8088	7537	7354	7993	8366	7828		0.3	6652	6821	6762	6935	6929	5915	6647	6708	6195	6867		0.05	10863	9613	9786	9407	11458	9777	9870	10360	9387	9899
0.85	9076	7887	9073	8076	8190	9288	8448	7770	7769	8496		0.35	6840	6786	7103	6328	7121	7532	7227	7549	7143	7041		0.1	10915	11010	10023	10989	11346	11732	11450	11431	10139	10663
0.9	7965	8257	9268	8475	9136	8096	8764	7751	8427	8541		0.4	7452	7701	7396	7496	7140	7460	7114	7452	6891	7400		0.15	13411	12052	12484	13516	12762	12801	12022	12383	12022	12267
0.95	8289	9523	8915	9457	9100	8727	8331	9033	8529	9204		0.45	7799	8988	8756	8279	8806	8942	7959	8987	7870	9250		0.2	13475	14579	13547	14925	13935	13450	15086	14286	15176	12937
1	8810	9210	8557	9672	8595	9374	10090	9359	8774	9872		0.5	8810	9210	8557	9672	8595	9374	10090	9359	8774	9872		0.25	14848	15758	15658	16801	17000	16611	14379	12276	13224	14464
1.05	10464	9070	9592	9252	9388	9709	9881	8720	10272	8756		0.55	10247	9932	11167	10283	10536	9954	10495	10397	9634	9909		0.3	21728	19718	21686	22120	21364	19384	19851	23271	21404	20038
1.1	10159	10627	10423	10606	9588	9654	10011	10459	11435	10223		0.6	13310	11897	12281	11853	13054	11704	11843	12056	12691	13561		0.35	24535	25414	27243	30195	30034	26085	29571	27886	27161	30392
1.15	10393	11847	9553	10390	10658	11020	9462	10906	9318	9614		0.65	13360	14851	13921	14382	13522	14004	13220	13545	15068	13586		0.4	38968	40852	37571	37092	33884	37809	40946	37571	39141	38423
1.2	11529	11276	10650	11761	10026	10422	11862	9928	11883	10632		0.7	18497	16783	20005	18375	18702	18860	16474	19358	19087	19022		0.45	55852	56716	53665	53348	62265	67248	57788	59180	64559	55477
1.25	13399	10941	12047	11413	12156	10877	10465	11943	12866	11663		0.75	17960	21875	21017	22541	22602	23712	21186	24724	21233	20501		0.5	87638	96295	91489	89729	94862	89033	93620	100609	95587	83980
Growth rate
home	1	2	3	4	5	6	7	8	9	10		community	1	2	3	4	5	6	7	8	9	10		Work	1	2	3	4	5	6	7	8	9	10
0.75	0.000244678	0.00104753	0.00054407	0.000760649	0.000271887	0.000398565	0.000268492	0.000261131	0.000716332	0.00128329		0.25	0.000303951	0	0.000162285	0	0.000155909	0	0	0	0	0		0	0.0006	0.0009	0.0011	0.0013	0.001	0.0004	0.0011	0.0009	0.0006	0.0003
0.8	0.000480307	0.000545777	0.000918756	0.000129955	0.00037092	0.000530715	0.000407941	0.000875766	0.000597657	0.000127747		0.3	0	0.000146606	0.000147885	0.000144196	0.000144321	0	0.000300888	0.000298151	0.000322841	0		0.05	0.0012	0.0007	0.0013	0.0012	0.0013	0.0012	0.0012	0.0007	0.0011	0.0006
0.85	0.000661084	0.000380373	0.000330651	0.000742942	0.000610501	0.000968992	0.000355114	0.000643501	0.00038615	0.000353107		0.35	0.000146199	0.000147362	0.000140786	0	0	0.000398301	0	0.000132468	0.000139997	0.000284051		0.1	0.0024	0.001	0.0022	0.0013	0.0017	0.0018	0.0016	0.0011	0.0016	0.0007
0.9	0.000878845	0.000726656	0.00107898	0.00141593	0.00251751	0.000247036	0.000798722	0.00193523	0.00154266	0.000468329		0.4	0.000536769	0.000129853	0.000811249	0.000400213	0.000840336	0.000134048	0.000421704	0.000134192	0.00043535	0.000405405		0.15	0.0031	0.003	0.0016	0.0022	0.003	0.0032	0.0019	0.0019	0.0017	0.0023
0.95	0.000844493	0.000525045	0.000897364	0.000845934	0.000659341	0.000687521	0.00252071	0.000774936	0.000937976	0.000869187		0.45	0.000641108	0.000333778	0.000799452	0.000120788	0.000681354	0.000223664	0.000879507	0.000222544	0.000127065	0.0012973		0.2	0.0033	0.0034	0.004	0.0086	0.0032	0.0038	0.0067	0.0074	0.0056	0.0053
1	0.000567537	0.000868621	0.00105177	0.00134409	0.00104712	0.000426712	0.00109019	0.000854792	0.000569866	0.00030389		0.5	0.000567537	0.000868621	0.00105177	0.00134409	0.00104712	0.000426712	0.00109019	0.000854792	0.000569866	0.00030389		0.25	0.0073	0.0063	0.0071	0.0081	0.0057	0.0053	0.0031	0.0031	0.0029	0.0067
1.05	0.00114679	0.000441014	0.000521268	0.000864678	0.000639114	0.00113297	0.000607226	0.000917431	0.00097352	0.000799452		0.55	0.000780716	0.00140959	0.00232829	0.00136147	0.00389142	0.000904159	0.00257265	0.000384726	0.000518995	0.00141286		0.3	0.0067	0.0063	0.0062	0.0073	0.0079	0.0059	0.006	0.0065	0.0073	0.0065
1.1	0.00137809	0.0010351	0.0011513	0.000848576	0.000938673	0.000932256	0.00109879	0.00219906	0.00271098	0.00224983		0.6	0.00225394	0.00201732	0.00219852	0.00236227	0.0015321	0.0018797	0.0024487	0.0023225	0.0019699	0.00191726		0.35	0.0107	0.0096	0.0108	0.0107	0.0111	0.01	0.0101	0.0107	0.011	0.0115
1.15	0.000769749	0.00118173	0.000732754	0.000577478	0.00131357	0.00108893	0.000845487	0.0012837	0.00107319	0.00114416		0.65	0.00336826	0.00370345	0.00337619	0.00431094	0.0030321	0.0043559	0.00302572	0.00177187	0.0029201	0.0028706		0.4	0.0158	0.0142	0.0142	0.0151	0.0145	0.0153	0.016	0.0141	0.0149	0.0154
1.2	0.000954116	0.00124158	0.00169014	0.00195562	0.000997407	0.00220687	0.00160175	0.000805802	0.00151477	0.00131678		0.7	0.00432503	0.00434964	0.00499875	0.00413605	0.00545396	0.00418876	0.00509894	0.00516582	0.00513438	0.00504679		0.45	0.0204	0.0196	0.0214	0.0208	0.0211	0.0201	0.0207	0.0205	0.0218	0.0235
1.25	0.00111949	0.00109679	0.00166016	0.00236572	0.00189207	0.00128712	0.000955566	0.00234447	0.00194311	0.00180057		0.75	0.00740535	0.00745143	0.00775563	0.00807418	0.00738873	0.00759109	0.00712735	0.00772529	0.00989027	0.00731672		0.5	0.0275	0.0392	0.0268	0.0271	0.0404	0.0262	0.0269	0.0485	0.0279	0.0278

## Sheet: FoI_SD0p8_SD0p7
Local Sensitivity Analysis of the model outcomes (SI Table IV; Fig. VII)
diff(SD70-SD80)	Prevalence		Cumulative incidence		Growth rate
	mu*	sigma	mu*	sigma	mu*	sigma
FoI_home	11815	1074.9	38739	3901.4	0.0487	0.0058
FoI_comm	16089	2511.4	46822	5539.3	0.0387	0.004
FoI_work	175140	26454	327180	51540	0.0749	0.0079
Prevalence
home	1	2	3	4	5	6	7	8	9	10	mean		community	1	2	3	4	5	6	7	8	9	10	mean		Work	1	2	3	4	5	6	7	8	9	10	mean
0.75	4252	3965	4964	4866	4070	5159	4796	5194	4353	4310	4592.9		0.25	2979	2860	2346	2243	2885	3077	2247	2297	2779	2354	2606.7		0	5661	6318	6776	5100	6071	5806	7815	6429	5816	6159	6195.1
0.8	4793	5103	4198	6786	4852	4650	4790	4249	4603	5010	4903.4		0.3	3114	2813	3002	3662	3361	2954	2903	3165	2042	3625	3064.1		0.05	3143	8856	29	7792	2154	11401	3941	8355	4192	7988	5785.1
0.85	5428	5903	4920	5901	4999	4914	5800	5606	4903	6030	5440.4		0.35	3364	3904	4016	3660	3447	3429	3548	3461	4360	3702	3689.1		0.1	10652	11230	11253	12738	10231	11167	11358	10757	10300	11747	11143.3
0.9	5276	6501	5308	6005	4943	5214	5659	6083	5930	5831	5675		0.4	4996	3981	4204	4195	4299	3991	4368	3616	4292	4227	4216.9		0.15	15593	16844	23646	13579	23238	15854	16442	14873	13635	17363	17106.7
0.95	6310	5553	11467	5065	10298	5625	5833	4850	6525	5548	6707.4		0.45	5321	5178	4820	5180	4726	6186	4654	4080	5068	5057	5027		0.2	22819	21459	20745	21280	21063	18821	21602	32076	27065	19043	22597.3
1	5661	6318	6776	5100	6071	5806	7815	6429	5816	6159	6195.1		0.5	5661	6318	6776	5100	6071	5806	7815	6429	5816	6159	6195.1		0.25	27524	30292	28641	28147	30516	28999	26915	31431	33237	30937	29663.9
1.05	6982	7416	5982	6346	7075	5383	6782	8228	6226	5952	6637.2		0.55	8438	6910	7412	7579	7214	8067	7870	8688	8434	8203	7881.5		0.3	46387	40785	44209	43565	44049	45300	45592	43343	42202	39327	43475.9
1.1	7182	6763	7544	8757	10348	5272	5378	11359	5899	9190	7769.2		0.6	8881	9740	10219	8529	6636	9807	7736	12169	10307	14858	9888.2		0.35	57065	63568	62345	54910	54506	74293	56703	51962	36891	169622	68186.5
1.15	7976	7084	8504	8415	7353	8118	7384	7729	7010	7453	7702.6		0.65	11412	9593	9052	10024	11753	12843	11320	13277	10898	11495	11166.7		0.4	89862	83823	74034	70432	64017	117155	111385	180829	68566	80126	94022.9
1.2	9041	8835	7959	8855	7633	8026	7401	7394	6651	10987	8278.2		0.7	16298	14964	11950	15856	12895	13843	16814	15311	15095	13452	14647.8		0.45	102869	129927	102403	84249	87415	108362	131189	108864	78319	134445	106804
1.25	8012	9216	8667	8575	9621	9260	8394	9660	10947	7516	8986.8		0.75	16446	16873	17787	9410	14955	18073	16455	18476	15356	15864	15969.5		0.5	144791	146424	150491	159723	164150	94846	165415	100879	106952	136271	136994
Cumulative incidence
home	1	2	3	4	5	6	7	8	9	10	mean		community	1	2	3	4	5	6	7	8	9	10	mean		Work	1	2	3	4	5	6	7	8	9	10	mean
0.75	14894	14614	17214	16603	13533	17408	16360	19392	15083	14546	15964.7		0.25	12750	12495	10943	9493	12427	12200	9521	10279	11869	10457	11243.4		0	18165	20524	20594	15728	19532	18384	26925	19625	19348	19817	19864.2
0.8	17324	16795	14801	21742	17520	15154	16147	14254	17758	17217	16871.2		0.3	12768	11334	11477	14079	14368	13395	10824	12009	7685	14756	12269.5		0.05	4653	26931	-5540	21023	3075	30380	7286	23914	10683	23412	14581.7
0.85	17844	20545	15745	20025	17305	14459	19181	18725	18285	21021	18313.5		0.35	10854	13348	15826	14656	10352	12853	13296	13770	16591	13976	13552.2		0.1	28321	32203	30732	34650	27729	28403	32760	28310	29022	32843	30497.3
0.9	16914	22577	17426	20000	16272	16084	18244	20087	21222	20493	18931.9		0.4	17806	13398	15766	15395	14567	12984	14957	13610	14563	14892	14793.8		0.15	42375	42927	56457	34909	58960	37624	42343	38515	34050	42687	43084.7
0.95	22450	17062	29400	13194	27208	17034	18823	16767	22565	17565	20206.8		0.45	17349	17771	16035	17274	15739	20607	15929	13201	17236	17085	16822.6		0.2	55912	50694	51137	50293	49030	41724	52397	77283	62002	42517	53298.9
1	18165	20524	20594	15728	19532	18384	26925	19625	19348	19817	19864.2		0.5	18165	20524	20594	15728	19532	18384	26925	19625	19348	19817	19864.2		0.25	62336	66216	63365	63284	68120	69663	61769	71248	74279	66304	66658.4
1.05	23440	21341	19324	19543	23346	17707	20905	27240	19547	17959	21035.2		0.55	26307	21304	24939	22987	20448	27462	25515	26804	27269	24345	24738		0.3	99525	86543	93131	94965	92098	99691	98166	90777	88361	82867	92612.4
1.1	22760	21228	21224	24325	30916	13593	14914	33657	17479	30720	23081.6		0.6	25040	29233	29050	22423	17767	26630	19520	32612	29043	43328	27464.6		0.35	112893	128380	123054	108553	113613	150117	112581	96791	64726	292774	130348
1.15	23561	22326	27400	25635	22363	25813	22549	24479	20098	22001	23622.5		0.65	31893	23853	24064	27017	31708	37393	28923	35525	27401	30644	29842.1		0.4	174490	164012	136991	128912	110673	231575	225110	319519	124680	151772	176773
1.2	29990	28354	23321	27666	23313	24508	22920	23758	17312	32116	25325.8		0.7	44367	37797	29266	45187	33530	34299	45241	40773	37863	35234	38355.7		0.45	183592	246879	198436	157386	175126	197218	253972	200206	128517	257052	199838
1.25	23117	28210	27551	25507	31578	27953	24641	31741	29046	18460	26780.4		0.75	40032	41796	42762	23982	38793	42137	35446	46327	41012	37662	38994.9		0.5	275824	264938	272050	311338	305136	178817	310502	220279	167183	244670	255074
Growth rate
home	1	2	3	4	5	6	7	8	9	10	mean		community	1	2	3	4	5	6	7	8	9	10	mean		Work	1	2	3	4	5	6	7	8	9	10	mean
0.75	0.0093	0.0084	0.0087	0.0105	0.0114	0.0118	0.0103	0.0093	0.0087	0.0103	0.00987		0.25	0.0079	0.0097	0.0074	0.007	0.0077	0.0087	0.0082	0.0082	0.0094	0.0068	0.0081		0	0.011	0.0201	0.0076	0.0105	0.0095	0.0098	0.0204	0.0116	0.0109	0.0109	0.01223
0.8	0.0111	0.0098	0.0097	0.0216	0.0163	0.0083	0.0111	0.0102	0.0109	0.0088	0.01178		0.3	0.005	0.0084	0.0083	0.0084	0.0091	0.0081	0.0073	0.0135	0.0057	0.0204	0.00942		0.05	0.0062	0.0117	-0.0039	0.008	0.0012	0.0257	0.0178	0.0087	0.011	0.013	0.00994
0.85	0.0091	0.0102	0.0101	0.0098	0.0104	0.0092	0.0101	0.0107	0.0091	0.0105	0.00992		0.35	0.0107	0.0094	0.0063	0.0088	0.0074	0.0088	0.0102	0.0081	0.0072	0.0069	0.00838		0.1	0.0125	0.0123	0.0136	0.0085	0.0133	0.0081	0.0129	0.0132	0.0109	0.0059	0.01112
0.9	0.0106	0.0104	0.008	0.0095	0.0067	0.0119	0.0096	0.0083	0.0069	0.0108	0.00927		0.4	0.011	0.0094	0.0101	0.0103	0.0171	0.0099	0.0119	0.0107	0.0116	0.0094	0.01114		0.15	0.0131	0.0154	0.0289	0.0132	0.0294	0.0143	0.0164	0.0131	0.0136	0.0288	0.01862
0.95	0.0103	0.0107	0.0379	0.0099	0.0344	0.011	0.0109	0.0104	0.0113	0.02	0.01668		0.45	0.011	0.0107	0.0098	0.01	0.0093	0.0107	0.0101	0.0104	0.0096	0.0099	0.01015		0.2	0.0148	0.0145	0.0151	0.0144	0.0156	0.0153	0.0144	0.0302	0.0342	0.016	0.01845
1	0.011	0.0201	0.0076	0.0105	0.0095	0.0098	0.0204	0.0116	0.0109	0.0109	0.01223		0.5	0.011	0.0201	0.0076	0.0105	0.0095	0.0098	0.0204	0.0116	0.0109	0.0109	0.01223		0.25	0.0137	0.0147	0.0134	0.0134	0.0014	0.0118	0.015	0.0013	0.0144	0.0144	0.01135
1.05	0.0109	0.0102	0.0129	0.0125	0.0145	0.0102	0.0123	0.017	0.0132	0.0105	0.01242		0.55	0.013	0.0104	0.0091	0.0007	0.0081	0.0195	0.0119	0.0109	0.0127	0.0111	0.01074		0.3	0.0137	0.0137	0.0146	0.0136	0.0146	0.0137	0.0131	0.0147	0.0135	0.0148	0.014
1.1	0.0116	0.0112	0.0119	0.0247	0.0228	0.0096	0.0105	0.0274	0.0109	0.0224	0.0163		0.6	0.0116	0.0113	0.0231	0.0129	0.0096	0.0109	0.0109	0.0255	0.012	0.0249	0.01527		0.35	0.0152	0.0143	0.0118	0.0128	0.01	0.0325	0.0133	0.0136	0.0145	0.0496	0.01876
1.15	0.0101	0.011	0.0088	0.0112	0.0113	0.0099	0.0074	0.0099	0.0078	0.0104	0.00978		0.65	0.0114	0.0241	0.0109	0.0112	0.0097	0.0213	0.0121	0.0145	0.0109	0.0116	0.01377		0.4	0.0095	0.014	0.0112	0.0117	0.0139	0.0261	0.0299	0.0412	0.0109	0.0236	0.0192
1.2	0.0121	0.0103	0.013	0.0132	0.01	0.0128	0.0121	0.0101	0.0106	0.026	0.01302		0.7	0.011	0.0116	0.012	0.0125	0.0117	0.0094	0.0118	0.0107	0.0106	0.0112	0.01125		0.45	0.0085	0.0075	0.0046	0.007	0.0049	0.0089	0.0107	0.0073	0.0104	0.0277	0.00975
1.25	0.0111	0.0116	0.0118	0.0091	0.015	0.0104	0.0073	0.0195	0.0238	0.0077	0.01273		0.75	0.0119	0.0094	0.0115	0.0007	0.0092	0.004	0.0107	0.01	0.0083	0.0006	0.00763		0.5	0.0031	0.0053	-0.0135	0.0027	0.0021	0.0038	0.0039	-0.0151	0.0087	0.0054	0.00064
