# Supplementary material for: Modelling transmission and control of the COVID-19 pandemic in Australia
Source: Nat Commun. 2020 Nov 11;11:5710. doi: 10.1038/s41467-020-19393-6 (PMC7659014; doi:10.1038/s41467-020-19393-6)
Supplement: Supplementary file 5 — Supplementary Data 2 [file 41467_2020_19393_MOESM5_ESM.xlsx]

## Sheet: GSA (parameter input)
Global Sensitivity Analysis (Morris method); SI Table II
	Default	Range	R0_adj		Generation period		Growth rate (day 50)		Attack rate (children)
			mu*	sigma	mu*	sigma	mu*	sigma	mu*	sigma
time to peak	5	4,7	0.2223	0.1382	0.9837	0.2609	0.0382	0.01	0.0028	0.0038
recovery period	12	7,21	2.7281	0.2982	5.1151	0.4818	0.0466	0.0167	0.0154	0.0165
asymptomatic infec	0.3	0.05-0.45	0.8756	0.4139	2.188	0.8058	0.078	0.0157	0.0051	0.005
symptomatic adults	0.669	0.5-0.8	0.9446	0.364	0.8875	0.5482	0.0215	0.0115	0.0423	0.027
symptomatic children	0.134	0.05-0.25	0.104	0.1055	0.1189	0.0922	0.0247	0.0104	0.0894	0.0117
Inputs: combination of variables								Outputs: R0 and T_gen			R0 by age group (AgeWei=[0.02 0.04 0.18 0.58 0.18;])
Input combinations	Time to peak	Infectious period	Recovery period	Symptomatic adults	Symptomatic children	Asymptomatic infectivity		Input combinations	R0_unw	R0_adj	1	2	3	4	5	T_gen
1	6.6667	10	7	0.0944	0.6	0.2278		1	1.2585	1.3399	0.5341	0.9791	1.3988	1.3069	1.5567	4.5203
2	6.6667	10	7	0.0944	0.7667	0.2278		2	1.682	1.8081	0.516	1.3073	1.6451	1.7814	2.3121	5.2808
3	6.6667	10	7	0.3167	0.7667	0.2278		3	1.9306	1.9182	0.8829	2.5018	1.7565	1.847	2.2946	6.1691
4	6.6667	17.7778	14.7778	0.3167	0.7667	0.2278		4	3.4857	3.4958	1.4885	4.285	3.3412	3.3213	4.2606	9.4014
5	5	17.7778	14.7778	0.3167	0.7667	0.2278		5	3.7626	3.7422	1.4917	4.9488	3.5779	3.5518	4.5018	8.8989
6	5	17.7778	14.7778	0.3167	0.7667	0.1167		6	3.5646	3.5996	1.3268	4.2567	3.4436	3.5189	4.1222	8.8223
7	4.6667	16.2222	13.2222	0.2278	0.7667	0.05		7	3.17	3.3276	0.8117	3.0821	3.2918	3.2402	3.979	7.7718
8	4.6667	16.2222	13.2222	0.2278	0.6	0.05		8	2.5549	2.6145	0.8407	2.8746	2.458	2.5725	3.0454	7.3372
9	4.6667	24	21	0.2278	0.6	0.05		9	4.0266	4.123	1.3341	4.4241	4.0153	3.9826	4.9262	10.3426
10	6.3333	24	21	0.2278	0.6	0.05		10	3.9437	4.0526	1.2064	4.2523	3.9952	3.909	4.8448	10.9303
11	6.3333	24	21	0.2278	0.6	0.1611		11	3.9545	4.0131	1.4492	4.51	3.8256	3.8826	4.7955	10.8531
12	6.3333	24	21	0.45	0.6	0.1611		12	4.9778	4.7612	2.2587	7.8522	4.4185	4.4699	5.6335	11.6919
13	6	10	7	0.4056	0.7667	0.25		13	2.0693	1.9998	1.0248	3.0148	1.821	1.9172	2.3274	6.2903
14	6	17.7778	14.7778	0.4056	0.7667	0.25		14	3.889	3.7397	1.709	5.8303	3.5117	3.552	4.3336	9.357
15	6	17.7778	14.7778	0.4056	0.6	0.25		15	3.4486	3.3239	1.7231	5.2683	3.2071	3.1253	3.8264	9.2896
16	4.3333	17.7778	14.7778	0.4056	0.6	0.25		16	3.7107	3.5281	1.6414	5.9011	3.3343	3.2898	4.172	8.4378
17	4.3333	17.7778	14.7778	0.4056	0.6	0.1389		17	3.7066	3.5168	1.6815	5.7561	3.3211	3.275	4.1981	8.4843
18	4.3333	17.7778	14.7778	0.1833	0.6	0.1389		18	2.5666	2.6833	0.9163	2.5227	2.7048	2.5978	3.1695	7.3299
19	6.6667	17.7778	14.7778	0.3167	0.6	0.1833		19	3.2343	3.1577	1.4093	4.5641	3.0262	2.9545	3.8256	9.0927
20	6.6667	10	7	0.3167	0.6	0.1833		20	1.71	1.6781	0.7789	2.3268	1.6083	1.5752	2.035	5.8552
21	5	10	7	0.3167	0.6	0.1833		21	1.77	1.7423	0.8337	2.3701	1.6939	1.6715	1.9802	5.3968
22	5	10	7	0.3167	0.6	0.0722		22	1.8165	1.7968	0.7907	2.3295	1.731	1.7242	2.0897	5.5272
23	5	10	7	0.3167	0.7667	0.0722		23	1.9641	1.9844	0.738	2.3426	1.8335	1.9257	2.3835	5.7474
24	5	10	7	0.0944	0.7667	0.0722		24	1.6377	1.8256	0.2688	0.9083	1.8727	1.8103	2.2046	4.8381
25	5.3333	11.5556	8.5556	0.1389	0.7	0.0722		25	1.8264	1.981	0.3755	1.4165	1.9562	1.9432	2.4316	5.4168
26	5.3333	19.3333	16.3333	0.1389	0.7	0.0722		26	3.1348	3.4138	0.6675	2.2772	3.4057	3.3468	4.1955	8.3027
27	5.3333	19.3333	16.3333	0.1389	0.5333	0.0722		27	2.3756	2.5288	0.7478	2.1024	2.4117	2.5218	2.9611	7.5328
28	5.3333	19.3333	16.3333	0.3611	0.5333	0.0722		28	3.4352	3.3247	1.4566	4.909	3.1431	3.1495	3.9261	9.1883
29	5.3333	19.3333	16.3333	0.3611	0.5333	0.1833		29	3.4099	3.2892	1.565	5.0703	3.1086	3.1429	3.737	9.2272
30	7	19.3333	16.3333	0.3611	0.5333	0.1833		30	3.29	3.1769	1.5597	4.9874	3.077	2.9657	3.735	9.9317
31	5.3333	14.6667	11.6667	0.45	0.6	0.2056		31	3.1952	2.9654	1.5522	5.3008	2.7596	2.7878	3.3818	7.8733
32	5.3333	14.6667	11.6667	0.45	0.7667	0.2056		32	3.3098	3.1931	1.5073	4.8046	2.9219	3.0419	3.7808	7.9989
33	5.3333	14.6667	11.6667	0.45	0.7667	0.0944		33	3.2699	3.1457	1.3133	4.8623	2.998	2.9752	3.6651	7.9391
34	7	14.6667	11.6667	0.45	0.7667	0.0944		34	3.1149	2.9872	1.3211	4.5969	2.8749	2.8086	3.5022	8.6942
35	7	14.6667	11.6667	0.2278	0.7667	0.0944		35	2.5946	2.7131	0.8571	2.5368	2.6319	2.6333	3.2967	8.043
36	7	22.4444	19.4444	0.2278	0.7667	0.0944		36	4.0567	4.239	1.1523	4.0575	3.9608	4.1664	5.1341	10.8439
37	6.6667	16.2222	13.2222	0.1833	0.5333	0.25		37	2.24	2.2723	1.1646	2.554	2.1973	2.2023	2.6334	7.4731
38	6.6667	24	21	0.1833	0.5333	0.25		38	3.4497	3.5311	1.5317	3.7635	3.374	3.3926	4.3047	10.4095
39	6.6667	24	21	0.4056	0.5333	0.25		39	4.5813	4.3782	2.1485	7.431	4.0753	4.0948	5.1638	11.6473
40	6.6667	24	21	0.4056	0.5333	0.1389		40	4.6531	4.3945	2.0975	7.4727	3.9169	4.1788	5.138	11.791
41	5	24	21	0.4056	0.5333	0.1389		41	4.7182	4.4917	2.0258	7.4237	4.1902	4.2219	5.2849	11.1925
42	5	24	21	0.4056	0.7	0.1389		42	5.0747	4.9645	1.9624	7.3591	4.6681	4.6968	5.9251	11.3428
43	4.6667	16.2222	13.2222	0.3611	0.6	0.05		43	3.1372	3.0138	1.1987	4.6369	2.8495	2.8425	3.571	7.9858
44	4.6667	16.2222	13.2222	0.1389	0.6	0.05		44	2.3573	2.5455	0.5711	1.8243	2.3751	2.5364	3.1248	6.5852
45	6.3333	16.2222	13.2222	0.1389	0.6	0.05		45	2.3236	2.5071	0.4722	1.8289	2.4276	2.4678	3.0898	7.0352
46	6.3333	16.2222	13.2222	0.1389	0.6	0.1611		46	2.401	2.5398	0.7313	2.1793	2.4611	2.4717	3.1189	7.0642
47	6.3333	16.2222	13.2222	0.1389	0.7667	0.1611		47	2.6415	2.9026	0.7799	1.712	2.88	2.8587	3.5671	7.7222
48	6.3333	24	21	0.1389	0.7667	0.1611		48	4.172	4.4612	1.2198	3.2517	4.2463	4.3652	5.6142	10.6704
49	5.3333	22.4444	19.4444	0.4056	0.6667	0.25		49	4.7504	4.5954	2.116	7.0305	4.3679	4.35	5.3481	10.5646
50	5.3333	14.6667	11.6667	0.4056	0.6667	0.25		50	3.1196	2.9595	1.425	5.0549	2.7557	2.8146	3.3349	7.7166
51	5.3333	14.6667	11.6667	0.1833	0.6667	0.25		51	2.3785	2.4591	1.055	2.3738	2.4465	2.4003	2.8363	6.7796
52	5.3333	14.6667	11.6667	0.1833	0.5	0.25		52	2.1636	2.1433	1.0133	2.7989	2.0363	2.039	2.5662	6.3483
53	5.3333	14.6667	11.6667	0.1833	0.5	0.1389		53	1.9044	1.943	0.8586	2.1218	1.7356	1.9356	2.2548	6.154
54	7	14.6667	11.6667	0.1833	0.5	0.1389		54	1.8654	1.9103	0.8036	2.0489	1.8723	1.822	2.3252	6.8687
55	5.6667	16.2222	13.2222	0.3167	0.6333	0.2278		55	3.14	3.0318	1.439	4.4939	2.8652	2.8869	3.5174	8.2113
56	5.6667	16.2222	13.2222	0.0944	0.6333	0.2278		56	2.4275	2.6014	0.8869	1.92	2.3942	2.5896	3.1886	6.6961
57	4	16.2222	13.2222	0.0944	0.6333	0.2278		57	2.43	2.6061	0.9339	1.8189	2.5416	2.578	3.1215	6.2275
58	4	24	21	0.0944	0.6333	0.2278		58	3.5483	3.848	1.3319	2.2436	3.8396	3.7369	4.8505	8.8118
59	4	24	21	0.0944	0.6333	0.1167		59	3.4926	3.9089	0.8854	2.0313	3.8758	3.8942	4.7422	8.8229
60	4	24	21	0.0944	0.8	0.1167		60	4.2808	4.7944	0.7575	2.3755	4.5799	4.7838	6.0292	9.5214
61	4.6667	11.5556	8.5556	0.2722	0.7	0.0722		61	2.0712	2.103	0.7883	2.3761	2.0111	2.0411	2.4798	5.9452
62	4.6667	11.5556	8.5556	0.2722	0.7	0.1833		62	2.2785	2.2967	0.9931	2.6975	2.1505	2.2255	2.7279	6.0808
63	4.6667	11.5556	8.5556	0.05	0.7	0.1833		63	1.7703	1.9716	0.4556	0.831	1.8587	1.9762	2.4918	4.5983
64	4.6667	11.5556	8.5556	0.05	0.5333	0.1833		64	1.3608	1.5022	0.5181	0.8365	1.5062	1.4889	1.7982	3.7793
65	4.6667	19.3333	16.3333	0.05	0.5333	0.1833		65	2.3967	2.633	0.6061	1.4193	2.6637	2.5964	3.2153	5.9472
66	6.3333	19.3333	16.3333	0.05	0.5333	0.1833		66	2.1815	2.4284	0.633	1.0575	2.484	2.401	2.9652	6.2373
67	5.3333	11.5556	8.5556	0.2722	0.8	0.1389		67	2.3592	2.4078	0.9234	2.6591	2.273	2.3236	2.9229	6.4535
68	5.3333	11.5556	8.5556	0.2722	0.8	0.25		68	2.4192	2.4413	0.9938	2.8904	2.266	2.3492	2.9743	6.4848
69	5.3333	11.5556	8.5556	0.05	0.8	0.25		69	1.9799	2.1976	0.5356	0.9957	2.2314	2.1933	2.6296	5.2549
70	5.3333	19.3333	16.3333	0.05	0.8	0.25		70	3.4211	3.7798	0.9228	2.0175	3.6114	3.7273	4.8263	7.7275
71	7	19.3333	16.3333	0.05	0.8	0.25		71	3.1083	3.4974	0.758	1.2657	3.5716	3.4323	4.4331	8.2008
72	7	19.3333	16.3333	0.05	0.6333	0.25		72	2.6425	2.8759	0.8147	1.7857	2.7772	2.8377	3.5691	7.1307
73	5.3333	24	21	0.0944	0.5667	0.0944		73	3.1426	3.5009	0.7234	2.0162	3.428	3.4825	4.2715	8.8666
74	7	24	21	0.0944	0.5667	0.0944		74	2.9792	3.3028	0.7676	1.8845	3.2731	3.2463	4.1115	9.2406
75	7	24	21	0.3167	0.5667	0.0944		75	4.1857	4.1037	1.6051	5.7172	3.8874	3.9489	4.7375	11.739
76	7	24	21	0.3167	0.5667	0.2056		76	4.2512	4.1768	1.7174	6.0029	3.9305	3.9299	5.086	11.6901
77	7	16.2222	13.2222	0.3167	0.5667	0.2056		77	2.6814	2.6261	1.2381	3.6982	2.5949	2.4849	3.0285	8.5886
78	7	16.2222	13.2222	0.3167	0.7333	0.2056		78	3.2477	3.1984	1.2715	4.2998	3.0478	3.0524	3.7892	8.9927
79	5.3333	22.4444	19.4444	0.1833	0.7	0.05		79	3.8464	4.0785	0.9458	3.3759	3.8755	4.0012	5.0349	9.7483
80	5.3333	14.6667	11.6667	0.1833	0.7	0.05		80	2.4349	2.6017	0.6109	2.1524	2.5489	2.5828	3.0365	6.9275
81	7	14.6667	11.6667	0.1833	0.7	0.05		81	2.3385	2.4867	0.6313	2.0519	2.3593	2.4517	3.0296	7.5275
82	7	14.6667	11.6667	0.1833	0.7	0.1611		82	2.3886	2.512	0.7088	2.2489	2.4014	2.4887	2.9564	7.5486
83	7	14.6667	11.6667	0.1833	0.5333	0.1611		83	1.9542	2.0047	0.8509	2.0689	1.9653	1.9464	2.3459	7.0273
84	7	14.6667	11.6667	0.4056	0.5333	0.1611		84	2.684	2.5311	1.2321	4.3035	2.4304	2.3666	2.9123	8.2366
85	5.6667	14.6667	11.6667	0.3167	0.8	0.2278		85	3.0705	3.0797	1.2272	3.7544	2.9905	2.9258	3.7203	7.9744
86	5.6667	22.4444	19.4444	0.3167	0.8	0.2278		86	4.6545	4.6502	1.8726	5.8064	4.3297	4.4309	5.7288	10.6606
87	5.6667	22.4444	19.4444	0.3167	0.6333	0.2278		87	4.1219	4.0975	1.5963	5.4908	3.8882	3.9348	4.7992	10.408
88	5.6667	22.4444	19.4444	0.0944	0.6333	0.2278		88	3.2435	3.4923	1.1607	2.3948	3.542	3.404	4.2302	8.567
89	5.6667	22.4444	19.4444	0.0944	0.6333	0.1167		89	3.0546	3.3859	0.7683	1.7723	3.348	3.3552	4.1719	8.4576
90	4	22.4444	19.4444	0.0944	0.6333	0.1167		90	3.2443	3.5558	0.7879	2.0542	3.3375	3.5457	4.4477	8.0816
91	5.6667	17.7778	14.7778	0.2278	0.6333	0.2278		91	3.1039	3.1187	1.2773	3.7257	2.9331	3.0009	3.7536	8.4176
92	5.6667	17.7778	14.7778	0.45	0.6333	0.2278		92	3.8424	3.6126	1.8669	6.2537	3.2393	3.4348	4.1656	9.0316
93	4	17.7778	14.7778	0.45	0.6333	0.2278		93	3.9095	3.6819	1.8156	6.4021	3.471	3.4441	4.262	8.513
94	4	17.7778	14.7778	0.45	0.8	0.2278		94	4.1906	4.0309	1.7243	6.4906	3.7685	3.8023	4.74	8.7059
95	4	10	7	0.45	0.8	0.2278		95	2.4123	2.3013	1.1341	3.7858	2.1845	2.1753	2.6239	5.7726
96	4	10	7	0.45	0.8	0.1167		96	2.4107	2.3138	0.9792	3.6841	2.2234	2.184	2.666	5.8064
97	4.3333	11.5556	8.5556	0.2722	0.7	0.2056		97	2.1163	2.1336	1.0267	2.4527	2.129	2.0164	2.5681	5.8989
98	4.3333	11.5556	8.5556	0.2722	0.7	0.0944		98	2.1233	2.1507	0.7766	2.459	2.1221	2.0954	2.4416	5.8356
99	4.3333	11.5556	8.5556	0.05	0.7	0.0944		99	1.7169	1.9533	0.305	0.6308	1.9328	1.9459	2.4746	4.4341
100	6	11.5556	8.5556	0.05	0.7	0.0944		100	1.6358	1.8578	0.3417	0.6756	1.8727	1.8531	2.2894	4.8449
101	6	19.3333	16.3333	0.05	0.7	0.0944		101	2.8234	3.2105	0.4864	1.131	3.2648	3.1843	4.0054	7.3143
102	6	19.3333	16.3333	0.05	0.5333	0.0944		102	2.1528	2.4544	0.4145	0.9131	2.3949	2.4317	3.1559	6.2071
103	6.6667	14.6667	11.6667	0.3611	0.8	0.05		103	2.9647	2.9557	1.1171	3.7606	2.8004	2.8357	3.5226	8.4006
104	6.6667	22.4444	19.4444	0.3611	0.8	0.05		104	4.7011	4.6602	1.6089	5.92	4.5489	4.4152	5.6202	11.1799
105	6.6667	22.4444	19.4444	0.1389	0.8	0.05		105	3.8604	4.2676	0.7098	2.4213	4.1326	4.1893	5.4603	10.1319
106	5	22.4444	19.4444	0.1389	0.8	0.05		106	3.8877	4.3051	0.7599	2.5371	4.3917	4.2049	5.3281	9.6483
107	5	22.4444	19.4444	0.1389	0.6333	0.05		107	3.3864	3.6692	0.8178	2.5994	3.7183	3.5876	4.4377	9.1793
108	5	22.4444	19.4444	0.1389	0.6333	0.1611		108	3.466	3.713	1.0594	2.8553	3.6653	3.6346	4.499	9.1661
109	4.6667	24	21	0.1833	0.5333	0.1389		109	3.571	3.6959	1.3	3.6155	3.5945	3.568	4.4933	9.7882
110	4.6667	24	21	0.1833	0.7	0.1389		110	4.2133	4.4422	1.1731	3.7933	4.2265	4.3175	5.5672	10.2346
111	6.3333	24	21	0.1833	0.7	0.1389		111	4.0421	4.2809	1.3664	3.5317	4.1334	4.1945	5.197	10.8874
112	6.3333	16.2222	13.2222	0.1833	0.7	0.1389		112	2.598	2.727	0.9326	2.3856	2.6742	2.6568	3.2815	7.8251
113	6.3333	16.2222	13.2222	0.4056	0.7	0.1389		113	3.2975	3.2119	1.5683	4.66	3.03	3.0499	3.7767	8.807
114	6.3333	16.2222	13.2222	0.4056	0.7	0.25		114	3.3274	3.2154	1.4638	4.8469	3.082	3.0218	3.8049	8.8529
115	4.3333	22.4444	19.4444	0.1833	0.7667	0.1611		115	4.0868	4.3538	1.3216	3.4575	4.2895	4.2102	5.417	9.5767
116	6	22.4444	19.4444	0.1833	0.7667	0.1611		116	4.0057	4.2466	1.2434	3.3632	4.1998	4.1717	5.0649	10.2353
117	6	22.4444	19.4444	0.4056	0.7667	0.1611		117	4.8627	4.7388	1.9642	6.8362	4.3864	4.5039	5.6901	11.0518
118	6	14.6667	11.6667	0.4056	0.7667	0.1611		118	3.112	3.0383	1.4113	4.3349	2.8233	2.8887	3.6281	8.2568
119	6	14.6667	11.6667	0.4056	0.6	0.1611		119	2.7912	2.6881	1.3554	4.1823	2.6008	2.5289	3.1044	7.9943
120	6	14.6667	11.6667	0.4056	0.6	0.05		120	2.7963	2.6823	1.1295	4.2584	2.5321	2.5524	3.073	7.9832

## Sheet: Output (growth rate)
Output: growth rate
combination/run	1	2	3	4	5	6	7	8	9	10	mean
1	0.0681	0.0979	0.0809	0.0647	0.0794	0.0924	0.0683	0.0927	0.0732	0.0706	0.07882
2	0.0964	0.081	0.0693	0.0904	0.1236	0.0918	0.0977	0.0976	0.1069	0.0874	0.09421
3	0.129	0.1437	0.1494	0.133	0.1313	0.1098	0.1313	0.1419	0.1408	0.1281	0.13383
4	0.1614	0.1742	0.17	0.1772	0.1718	0.1653	0.1788	0.1766	0.1743	0.1848	0.17344
5	0.1918	0.1958	0.1938	0.1947	0.1937	0.1896	0.1979	0.1915	0.1894	0.1939	0.19321
6	0.1811	0.1849	0.1799	0.184	0.1828	0.1711	0.1825	0.1768	0.1878	0.186	0.18169
7	0.1599	0.1584	0.1556	0.1589	0.1607	0.1512	0.1501	0.1582	0.1522	0.1523	0.15575
8	0.1526	0.1416	0.1373	0.147	0.153	0.1301	0.1426	0.1445	0.148	0.1433	0.144
9	0.1725	0.1806	0.1615	0.1744	0.165	0.1687	0.1606	0.1688	0.158	0.1612	0.16713
10	0.1601	0.1604	0.1375	0.1471	0.1495	0.1464	0.1463	0.1507	0.1477	0.1489	0.14946
11	0.1508	0.1562	0.1486	0.1631	0.1667	0.1679	0.1664	0.1481	0.1657	0.1682	0.16017
12	0.1987	0.1913	0.2004	0.2079	0.1979	0.1886	0.1986	0.2015	0.1941	0.1931	0.19721
13	0.1437	0.1529	0.1618	0.1566	0.1519	0.1535	0.1585	0.1646	0.1561	0.1621	0.15617
14	0.1989	0.1898	0.1927	0.1951	0.1927	0.1986	0.1886	0.1791	0.1928	0.1953	0.19236
15	0.1758	0.1868	0.1933	0.1937	0.1818	0.1836	0.183	0.186	0.1848	0.1957	0.18645
16	0.2188	0.2197	0.2165	0.2278	0.2195	0.2234	0.227	0.2142	0.2263	0.221	0.22142
17	0.2102	0.2118	0.2115	0.2034	0.2095	0.2155	0.2142	0.2068	0.21	0.2218	0.21147
18	0.1578	0.1523	0.1623	0.1696	0.1511	0.1637	0.1557	0.1553	0.1604	0.1663	0.15945
19	0.1664	0.1699	0.1581	0.1592	0.1638	0.1655	0.1647	0.1531	0.1645	0.163	0.16282
20	0.1216	0.1321	0.1283	0.1225	0.1253	0.1269	0.1223	0.1235	0.129	0.1149	0.12464
21	0.1412	0.1386	0.1322	0.157	0.1419	0.1375	0.148	0.1418	0.1305	0.1473	0.1416
22	0.1207	0.1374	0.1276	0.1169	0.1167	0.1411	0.1283	0.1274	0.1328	0.1399	0.12888
23	0.1269	0.1313	0.1598	0.1383	0.1511	0.1392	0.1395	0.127	0.1134	0.131	0.13575
24	0.104	0.0884	0.0793	0.111	0.1012	0.0937	0.0821	0.0868	0.0742	0.0972	0.09179
25	0.1039	0.1093	0.1062	0.0861	0.1028	0.1094	0.1035	0.0973	0.0985	0.1041	0.10211
26	0.144	0.1355	0.1503	0.1369	0.1331	0.145	0.1371	0.13	0.1356	0.1475	0.1395
27	0.1284	0.1415	0.1205	0.1207	0.1246	0.128	0.1118	0.1174	0.1205	0.1194	0.12328
28	0.1679	0.1755	0.1778	0.1777	0.1759	0.1753	0.1733	0.1642	0.1792	0.1675	0.17343
29	0.2016	0.195	0.1924	0.1876	0.1967	0.1898	0.1944	0.1864	0.1873	0.1846	0.19158
30	0.1711	0.158	0.1747	0.1668	0.1636	0.1675	0.1682	0.1519	0.1873	0.1678	0.16769
31	0.1968	0.1974	0.1938	0.2052	0.1957	0.194	0.2055	0.1996	0.1954	0.1903	0.19737
32	0.1978	0.2135	0.2006	0.209	0.2038	0.2036	0.1991	0.2006	0.2044	0.2021	0.20345
33	0.1981	0.1928	0.1941	0.1932	0.1809	0.1891	0.1916	0.189	0.1897	0.1954	0.19139
34	0.1643	0.1723	0.1555	0.1651	0.1544	0.1677	0.1651	0.1514	0.1548	0.1658	0.16164
35	0.1304	0.1356	0.1273	0.1292	0.13	0.1216	0.1126	0.1131	0.1215	0.1284	0.12497
36	0.1574	0.1404	0.1443	0.1411	0.1534	0.1549	0.1557	0.1483	0.1415	0.1544	0.14914
37	0.1362	0.134	0.1287	0.1445	0.1212	0.1392	0.1469	0.1253	0.1376	0.1174	0.1331
38	0.1375	0.1551	0.1624	0.1456	0.1683	0.1546	0.1584	0.1551	0.1525	0.1587	0.15482
39	0.1869	0.1875	0.1909	0.1837	0.179	0.1831	0.184	0.1896	0.1834	0.1904	0.18585
40	0.1774	0.1719	0.1843	0.1709	0.1825	0.1842	0.1743	0.1881	0.181	0.1839	0.17985
41	0.2034	0.2035	0.1975	0.1912	0.2016	0.2018	0.1985	0.2018	0.1915	0.2022	0.1993
42	0.2015	0.2042	0.2083	0.2073	0.2048	0.203	0.2068	0.2076	0.2049	0.2059	0.20543
43	0.1813	0.1808	0.1763	0.1839	0.1671	0.1947	0.1741	0.1779	0.1833	0.1847	0.18041
44	0.1105	0.1515	0.1162	0.115	0.1034	0.1377	0.1246	0.1288	0.1239	0.1129	0.12245
45	0.0957	0.0987	0.1127	0.093	0.0872	0.0953	0.0944	0.0987	0.1146	0.1118	0.10021
46	0.131	0.1311	0.135	0.1137	0.1406	0.1282	0.1168	0.1204	0.1318	0.1311	0.12797
47	0.1498	0.1346	0.1354	0.1311	0.1462	0.1414	0.123	0.1393	0.1415	0.1421	0.13844
48	0.1556	0.1575	0.1569	0.1638	0.1545	0.1611	0.1558	0.1551	0.1575	0.1522	0.157
49	0.2089	0.2117	0.2129	0.2153	0.2089	0.2147	0.2063	0.2031	0.2129	0.2111	0.21058
50	0.1957	0.192	0.1987	0.1874	0.2051	0.1903	0.1947	0.1956	0.1948	0.1948	0.19491
51	0.1559	0.1591	0.1601	0.145	0.1612	0.1539	0.1651	0.1606	0.1587	0.1503	0.15699
52	0.1507	0.1534	0.1484	0.1554	0.1384	0.1433	0.1435	0.1554	0.1402	0.1538	0.14825
53	0.1227	0.1286	0.1195	0.1299	0.1265	0.124	0.1168	0.1378	0.1315	0.1231	0.12604
54	0.0818	0.0974	0.0999	0.1155	0.1128	0.0955	0.0992	0.1066	0.12	0.1302	0.10589
55	0.1738	0.1791	0.1769	0.1742	0.1711	0.1798	0.1829	0.1788	0.1819	0.1801	0.17786
56	0.1388	0.123	0.1186	0.1255	0.1362	0.1282	0.1476	0.1068	0.1275	0.1409	0.12931
57	0.1502	0.148	0.1502	0.1484	0.1589	0.1611	0.1699	0.1585	0.1594	0.1539	0.15585
58	0.1837	0.1629	0.1715	0.1661	0.1678	0.1673	0.1686	0.1669	0.1684	0.1649	0.16881
59	0.1566	0.1596	0.1508	0.1623	0.1486	0.1495	0.1509	0.1442	0.1415	0.1675	0.15315
60	0.1733	0.1739	0.1761	0.1653	0.1759	0.1741	0.1778	0.1678	0.1784	0.1669	0.17295
61	0.1521	0.1456	0.1467	0.1446	0.1401	0.1442	0.142	0.1486	0.1339	0.1482	0.1446
62	0.1609	0.1651	0.1593	0.1645	0.1717	0.1622	0.1655	0.1611	0.1624	0.1696	0.16423
63	0.1012	0.106	0.1034	0.112	0.1025	0.1127	0.1034	0.1205	0.1089	0.1074	0.1078
64	0.084	0.0903	0.102	0.087	0.0806	0.0742	0.0904	0.0776	0.0905	0.0695	0.08461
65	0.1259	0.1187	0.1426	0.1259	0.1291	0.1244	0.1163	0.1406	0.1285	0.1163	0.12683
66	0.0997	0.1	0.1116	0.1182	0.1087	0.1089	0.104	0.0941	0.1035	0.1015	0.10502
67	0.151	0.1524	0.1555	0.1521	0.1526	0.1508	0.1642	0.1492	0.1528	0.1502	0.15308
68	0.165	0.1655	0.1725	0.1755	0.1714	0.1727	0.1681	0.1766	0.1594	0.1617	0.16884
69	0.1353	0.1146	0.1344	0.1295	0.1222	0.1265	0.1283	0.1201	0.1374	0.1341	0.12824
70	0.1531	0.1571	0.1633	0.1601	0.1606	0.1563	0.1612	0.1487	0.1523	0.1602	0.15729
71	0.1447	0.1282	0.1382	0.1287	0.1431	0.1296	0.1376	0.1423	0.1492	0.1392	0.13808
72	0.1186	0.121	0.117	0.127	0.125	0.1313	0.1305	0.1372	0.121	0.1189	0.12475
73	0.1257	0.1252	0.1206	0.1269	0.1321	0.1288	0.1223	0.1343	0.1247	0.1245	0.12651
74	0.1166	0.0852	0.1126	0.1288	0.0918	0.1051	0.1055	0.1105	0.1129	0.126	0.1095
75	0.1592	0.1618	0.1469	0.1652	0.1607	0.1568	0.1614	0.1616	0.1504	0.1499	0.15739
76	0.1615	0.1742	0.1648	0.1668	0.1685	0.1624	0.1749	0.1721	0.1651	0.1686	0.16789
77	0.1462	0.144	0.1533	0.1701	0.1588	0.1452	0.1494	0.1602	0.1525	0.1442	0.15239
78	0.1576	0.1614	0.1517	0.1579	0.1654	0.156	0.1505	0.1627	0.1597	0.1599	0.15828
79	0.1539	0.1601	0.156	0.1479	0.153	0.1507	0.1509	0.1655	0.1501	0.1477	0.15358
80	0.1225	0.1233	0.1427	0.124	0.1367	0.1312	0.1329	0.131	0.1235	0.1221	0.12899
81	0.1223	0.1156	0.1108	0.1283	0.0972	0.1034	0.1259	0.1115	0.1111	0.0796	0.11057
82	0.1271	0.1131	0.1128	0.1175	0.1303	0.1326	0.122	0.1303	0.1117	0.112	0.12094
83	0.1207	0.1242	0.1223	0.122	0.0993	0.0744	0.0988	0.123	0.0812	0.1013	0.10672
84	0.1552	0.179	0.1595	0.1421	0.1607	0.1638	0.1456	0.1553	0.1531	0.1672	0.15815
85	0.1689	0.1809	0.1741	0.1768	0.1871	0.1794	0.1796	0.1696	0.174	0.1761	0.17665
86	0.1986	0.1963	0.194	0.1857	0.1908	0.1954	0.1984	0.1944	0.1946	0.1935	0.19417
87	0.1829	0.1868	0.1852	0.1866	0.1963	0.1885	0.1886	0.1853	0.1839	0.1865	0.18706
88	0.1523	0.1456	0.1384	0.1579	0.1489	0.1387	0.1406	0.1601	0.1569	0.1563	0.14957
89	0.1217	0.1382	0.1457	0.1303	0.1413	0.1265	0.1319	0.1298	0.1345	0.1458	0.13457
90	0.1513	0.1424	0.1389	0.1576	0.1397	0.134	0.1429	0.147	0.1452	0.1432	0.14422
91	0.1677	0.1734	0.1672	0.1692	0.1577	0.1595	0.1728	0.1676	0.1695	0.1652	0.16698
92	0.2015	0.194	0.1979	0.1967	0.197	0.1924	0.2084	0.1953	0.1932	0.2023	0.19787
93	0.2217	0.2273	0.2206	0.2352	0.2313	0.2202	0.2296	0.2202	0.2138	0.2219	0.22418
94	0.234	0.2292	0.2307	0.2282	0.2342	0.2233	0.2263	0.2268	0.2309	0.2164	0.228
95	0.2029	0.1978	0.2038	0.2012	0.2023	0.2072	0.202	0.201	0.1964	0.2075	0.20221
96	0.1917	0.1959	0.1961	0.1926	0.1976	0.1919	0.1941	0.1949	0.1921	0.1854	0.19323
97	0.1776	0.1682	0.1707	0.1728	0.1737	0.1698	0.176	0.1743	0.1787	0.1764	0.17382
98	0.1609	0.1395	0.1517	0.1494	0.1593	0.1601	0.156	0.1486	0.1552	0.1509	0.15316
99	0.1125	0.1033	0.1073	0.0983	0.0907	0.0784	0.1063	0.1043	0.0897	0.0799	0.09707
100	0.0739	0.078	0.0847	0.0805	0.0854	0.0594	0.0898	0.0907	0.0743	0.0825	0.07992
101	0.1233	0.1103	0.1108	0.1044	0.1286	0.1202	0.1126	0.1202	0.1129	0.1256	0.11689
102	0.0954	0.0846	0.0766	0.0902	0.0842	0.1087	0.0984	0.096	0.0901	0.0874	0.09116
103	0.1517	0.1468	0.1481	0.152	0.1523	0.1563	0.149	0.1628	0.1549	0.1591	0.1533
104	0.1744	0.178	0.1745	0.1682	0.174	0.176	0.172	0.1754	0.1643	0.182	0.17388
105	0.1359	0.1331	0.141	0.1428	0.1477	0.1451	0.1365	0.132	0.1436	0.1302	0.13879
106	0.147	0.1608	0.1462	0.1576	0.1602	0.1551	0.1551	0.1588	0.16	0.1544	0.15552
107	0.1411	0.1249	0.1322	0.1423	0.1248	0.142	0.138	0.1367	0.1435	0.1457	0.13712
108	0.1598	0.1683	0.1448	0.1618	0.1508	0.1429	0.1513	0.1527	0.139	0.1493	0.15207
109	0.1577	0.1635	0.1682	0.1605	0.1738	0.1645	0.1609	0.1657	0.157	0.1488	0.16206
110	0.1778	0.1804	0.1719	0.1787	0.1788	0.1725	0.1855	0.1766	0.1738	0.1705	0.17665
111	0.1544	0.1598	0.1461	0.1489	0.1528	0.1606	0.161	0.156	0.1553	0.1671	0.1562
112	0.1278	0.1451	0.1277	0.1331	0.1399	0.1422	0.1366	0.1378	0.1249	0.1421	0.13572
113	0.1795	0.183	0.1826	0.1828	0.1786	0.1758	0.1842	0.1766	0.1745	0.1784	0.1796
114	0.186	0.1884	0.1883	0.1878	0.1889	0.1903	0.1793	0.185	0.184	0.1819	0.18599
115	0.187	0.183	0.1879	0.1889	0.1864	0.1878	0.1914	0.1948	0.187	0.1915	0.18857
116	0.1592	0.1604	0.1619	0.1593	0.1633	0.1585	0.1613	0.1618	0.1746	0.1617	0.1622
117	0.1927	0.187	0.1922	0.1921	0.1973	0.2003	0.1975	0.1934	0.1961	0.1982	0.19468
118	0.1798	0.1826	0.1748	0.1735	0.1753	0.1796	0.1787	0.1763	0.1779	0.1738	0.17723
119	0.1703	0.1698	0.1684	0.1764	0.1736	0.1779	0.1696	0.1663	0.1828	0.1635	0.17186
120	0.1712	0.1696	0.1578	0.1626	0.1618	0.166	0.1582	0.1654	0.1668	0.1819	0.16613

## Sheet: Output (attack rate, children)
Output: growth rate
combination/run	1	2	3	4	5	6	7	8	9	10	mean
1	0.1808	0.1819	0.1705	0.1763	0.1702	0.1718	0.1792	0.1791	0.1829	0.175	0.17677
2	0.1088	0.1089	0.1131	0.1105	0.1122	0.1098	0.1101	0.1103	0.1096	0.1109	0.11042
3	0.1018	0.1017	0.1023	0.1016	0.102	0.1056	0.1016	0.1021	0.1023	0.1022	0.10232
4	0.0861	0.0862	0.0861	0.0862	0.0862	0.0863	0.0862	0.0862	0.0862	0.0862	0.08619
5	0.0859	0.086	0.0859	0.086	0.086	0.0859	0.0859	0.0859	0.0859	0.0859	0.08593
6	0.046	0.0459	0.046	0.0459	0.046	0.046	0.0459	0.0459	0.0459	0.0461	0.04596
7	0.0205	0.0205	0.0204	0.0205	0.0205	0.0204	0.0204	0.0204	0.0205	0.0204	0.02045
8	0.0267	0.0267	0.0269	0.0268	0.0267	0.0267	0.0268	0.0268	0.0268	0.0267	0.02676
9	0.0255	0.0255	0.0254	0.0255	0.0254	0.0254	0.0254	0.0256	0.0254	0.0255	0.02546
10	0.0255	0.0255	0.0255	0.0256	0.0256	0.0256	0.0255	0.0255	0.0256	0.0256	0.02555
11	0.0778	0.0778	0.0777	0.0778	0.0778	0.078	0.0778	0.0777	0.0777	0.0778	0.07779
12	0.0771	0.077	0.0771	0.0772	0.0771	0.0772	0.0773	0.0772	0.0771	0.077	0.07713
13	0.1071	0.1063	0.1065	0.1064	0.1064	0.1065	0.1062	0.1069	0.1064	0.1064	0.10651
14	0.0934	0.0934	0.0934	0.0933	0.0934	0.0934	0.0933	0.0934	0.0935	0.0935	0.0934
15	0.1177	0.1176	0.1176	0.1176	0.1176	0.1177	0.1177	0.1176	0.1176	0.1177	0.11764
16	0.1172	0.1171	0.1172	0.1172	0.1171	0.1171	0.1171	0.1171	0.117	0.1172	0.11713
17	0.0687	0.0686	0.0687	0.0687	0.0687	0.0686	0.0686	0.0688	0.0687	0.0688	0.06869
18	0.07	0.0701	0.07	0.07	0.0701	0.0699	0.0701	0.0703	0.0701	0.07	0.07006
19	0.0901	0.09	0.0901	0.0902	0.0901	0.09	0.0902	0.0899	0.0902	0.09	0.09008
20	0.1165	0.1186	0.1157	0.1158	0.1173	0.1166	0.1157	0.116	0.1167	0.1176	0.11665
21	0.1086	0.1091	0.1088	0.1085	0.1083	0.109	0.1091	0.1079	0.1104	0.1077	0.10874
22	0.0463	0.0469	0.0466	0.0467	0.0471	0.0467	0.0465	0.0463	0.047	0.0474	0.04675
23	0.0336	0.0335	0.0335	0.0336	0.0334	0.0334	0.0336	0.0334	0.0334	0.0334	0.03348
24	0.0347	0.0347	0.035	0.0346	0.0349	0.0345	0.0351	0.0343	0.035	0.0345	0.03473
25	0.0373	0.0369	0.037	0.037	0.037	0.0367	0.0366	0.0369	0.0367	0.0368	0.03689
26	0.032	0.0318	0.0319	0.0319	0.0317	0.0319	0.0318	0.0319	0.0318	0.0318	0.03185
27	0.0437	0.0438	0.0439	0.0435	0.0437	0.0438	0.0438	0.0438	0.0438	0.0438	0.04376
28	0.0414	0.0414	0.0414	0.0414	0.0415	0.0416	0.0414	0.0415	0.0415	0.0414	0.04145
29	0.0989	0.0989	0.099	0.0988	0.0989	0.0988	0.0989	0.099	0.099	0.0988	0.0989
30	0.0997	0.0994	0.0994	0.0995	0.0996	0.0997	0.0995	0.0994	0.0996	0.0996	0.09954
31	0.1009	0.1008	0.1008	0.101	0.101	0.101	0.101	0.101	0.1011	0.1008	0.10094
32	0.0795	0.0794	0.0794	0.0794	0.0794	0.0795	0.0794	0.0795	0.0795	0.0794	0.07944
33	0.0382	0.0381	0.0382	0.0382	0.0382	0.0383	0.0382	0.0382	0.0382	0.0382	0.0382
34	0.0386	0.0385	0.0385	0.0386	0.0385	0.0386	0.0385	0.0385	0.0385	0.0385	0.03853
35	0.0396	0.0401	0.0397	0.0398	0.0398	0.0399	0.0398	0.04	0.0399	0.0405	0.03991
36	0.0372	0.0371	0.0372	0.0371	0.0371	0.0372	0.0371	0.0372	0.0371	0.0371	0.03714
37	0.1422	0.1407	0.1414	0.1438	0.1425	0.1414	0.1435	0.1443	0.1429	0.1422	0.14249
38	0.1299	0.1296	0.1296	0.1299	0.1298	0.1297	0.1298	0.1297	0.1297	0.1298	0.12975
39	0.1277	0.1276	0.1278	0.1276	0.1278	0.1279	0.1277	0.1277	0.1278	0.1278	0.12774
40	0.0752	0.0753	0.0753	0.0753	0.0753	0.0754	0.0752	0.0752	0.0752	0.0752	0.07526
41	0.0753	0.0752	0.0752	0.0751	0.0751	0.0752	0.0753	0.0751	0.0752	0.0752	0.07519
42	0.0581	0.058	0.0581	0.058	0.0581	0.058	0.0579	0.0579	0.0581	0.0581	0.05803
43	0.0264	0.0262	0.0262	0.0263	0.0263	0.0263	0.0263	0.0263	0.0263	0.0264	0.0263
44	0.0274	0.0277	0.0273	0.0275	0.0277	0.0275	0.0277	0.0275	0.0277	0.0276	0.02756
45	0.0284	0.0286	0.0284	0.0283	0.0286	0.0286	0.0283	0.0287	0.0286	0.0284	0.02849
46	0.0856	0.0869	0.0863	0.087	0.0858	0.0856	0.0861	0.0859	0.0857	0.0861	0.0861
47	0.0641	0.0641	0.0644	0.064	0.064	0.0643	0.0641	0.0643	0.0644	0.0639	0.06416
48	0.0615	0.0615	0.0613	0.0614	0.0614	0.0614	0.0615	0.0615	0.0614	0.0615	0.06144
49	0.1047	0.1047	0.1048	0.1048	0.1047	0.1046	0.1047	0.1047	0.1047	0.1049	0.10473
50	0.1091	0.109	0.109	0.109	0.109	0.1091	0.1089	0.1089	0.109	0.109	0.109
51	0.1113	0.1116	0.1116	0.1116	0.1117	0.1116	0.1114	0.1115	0.1118	0.1115	0.11156
52	0.1543	0.1524	0.1522	0.1534	0.1525	0.1529	0.1531	0.1534	0.1529	0.1527	0.15298
53	0.0928	0.0932	0.0937	0.0935	0.0939	0.0936	0.0962	0.0922	0.0925	0.0927	0.09343
54	0.0988	0.0988	0.0983	0.0979	0.0974	0.0982	0.098	0.0986	0.1004	0.0996	0.0986
55	0.1046	0.1047	0.1045	0.1047	0.1046	0.1046	0.1047	0.1048	0.1045	0.1047	0.10464
56	0.1094	0.1096	0.1094	0.1107	0.1087	0.1098	0.1091	0.1106	0.1089	0.1086	0.10948
57	0.1068	0.1067	0.1068	0.1068	0.1069	0.1069	0.1068	0.1066	0.107	0.1067	0.1068
58	0.1016	0.1016	0.1015	0.1014	0.1016	0.1015	0.1015	0.1015	0.1015	0.1017	0.10154
59	0.0547	0.0548	0.0548	0.0548	0.0547	0.0548	0.0547	0.0547	0.0548	0.0548	0.05476
60	0.0434	0.0433	0.0433	0.0432	0.0434	0.0434	0.0433	0.0433	0.0433	0.0434	0.04333
61	0.035	0.0351	0.0349	0.0348	0.0349	0.035	0.0348	0.0347	0.0349	0.0349	0.0349
62	0.0838	0.0839	0.0839	0.0838	0.0838	0.0836	0.0837	0.0836	0.0836	0.0839	0.08376
63	0.0901	0.0891	0.0899	0.0895	0.0892	0.0916	0.0895	0.0899	0.09	0.0892	0.0898
64	0.1391	0.1448	0.1378	0.1438	0.1433	0.1493	0.142	0.1494	0.1402	0.1403	0.143
65	0.1079	0.106	0.106	0.1057	0.1055	0.1062	0.106	0.1052	0.1084	0.1057	0.10626
66	0.1109	0.1097	0.1099	0.109	0.1089	0.1107	0.1101	0.1091	0.108	0.1093	0.10956
67	0.0562	0.0561	0.0562	0.0561	0.0563	0.0561	0.056	0.0561	0.0561	0.0564	0.05616
68	0.0965	0.0966	0.0966	0.0965	0.0964	0.0964	0.0965	0.0965	0.0963	0.0965	0.09648
69	0.101	0.1006	0.1002	0.1023	0.1001	0.1001	0.1	0.0997	0.1001	0.0998	0.10039
70	0.0897	0.0898	0.0897	0.0898	0.0897	0.0899	0.0899	0.0899	0.0897	0.0897	0.08978
71	0.0908	0.0908	0.0908	0.0904	0.0903	0.0905	0.0908	0.0904	0.0909	0.0904	0.09061
72	0.1176	0.1179	0.1204	0.118	0.1191	0.118	0.1181	0.1184	0.1186	0.1185	0.11846
73	0.051	0.0509	0.0514	0.051	0.0511	0.0508	0.051	0.0508	0.0506	0.0511	0.05097
74	0.0522	0.0533	0.0524	0.0521	0.0525	0.0522	0.0533	0.0527	0.0525	0.0525	0.05257
75	0.0497	0.0498	0.0497	0.0498	0.0498	0.0497	0.0498	0.0498	0.0497	0.0498	0.04976
76	0.1021	0.102	0.1021	0.1022	0.1023	0.1021	0.102	0.102	0.1021	0.1022	0.10211
77	0.1085	0.1082	0.1082	0.1082	0.1082	0.1082	0.1083	0.1078	0.109	0.108	0.10826
78	0.0832	0.0832	0.0831	0.0831	0.0831	0.083	0.0832	0.0832	0.0831	0.0831	0.08313
79	0.0219	0.0219	0.022	0.0219	0.022	0.0219	0.0219	0.0219	0.022	0.0219	0.02193
80	0.0233	0.0234	0.0233	0.0234	0.0233	0.0233	0.0233	0.0235	0.0233	0.0233	0.02334
81	0.0244	0.0244	0.0244	0.0248	0.0242	0.0244	0.0244	0.0244	0.0242	0.0247	0.02443
82	0.0738	0.0747	0.0745	0.0745	0.0737	0.0742	0.074	0.075	0.074	0.0744	0.07428
83	0.1049	0.1033	0.1043	0.1033	0.103	0.1042	0.1039	0.1057	0.106	0.1028	0.10414
84	0.093	0.0932	0.0931	0.0932	0.0931	0.093	0.0931	0.0929	0.0936	0.0929	0.09311
85	0.0843	0.0843	0.0842	0.0844	0.0842	0.0844	0.0842	0.0844	0.0843	0.0843	0.0843
86	0.0813	0.0814	0.0815	0.0813	0.0814	0.0813	0.0814	0.0815	0.0813	0.0813	0.08137
87	0.1013	0.1012	0.1013	0.1012	0.1014	0.1012	0.1013	0.1013	0.1012	0.1012	0.10126
88	0.1027	0.1029	0.1027	0.1027	0.1028	0.1026	0.1026	0.1024	0.1028	0.1024	0.10266
89	0.0561	0.0556	0.0556	0.0557	0.0556	0.056	0.0556	0.0557	0.0559	0.0558	0.05576
90	0.0552	0.0551	0.0551	0.055	0.0551	0.0551	0.0551	0.0552	0.0553	0.0551	0.05513
91	0.1043	0.1041	0.1043	0.104	0.1041	0.104	0.1042	0.104	0.1041	0.1041	0.10412
92	0.1027	0.1026	0.1026	0.1025	0.1026	0.1026	0.1026	0.1026	0.1026	0.1026	0.1026
93	0.1024	0.1024	0.1024	0.1023	0.1022	0.1024	0.1023	0.1023	0.1024	0.1023	0.10234
94	0.0822	0.0823	0.0821	0.0822	0.082	0.0822	0.0822	0.0821	0.0821	0.0821	0.08215
95	0.0901	0.0901	0.0903	0.0901	0.0903	0.0903	0.0901	0.0902	0.09	0.09	0.09015
96	0.0484	0.0483	0.0483	0.0484	0.0483	0.0483	0.0484	0.0483	0.0484	0.0483	0.04834
97	0.0925	0.0926	0.0925	0.0925	0.0927	0.0925	0.0927	0.0927	0.0925	0.0925	0.09257
98	0.0448	0.0448	0.045	0.0449	0.0448	0.0449	0.0449	0.0449	0.0449	0.0448	0.04487
99	0.0466	0.0466	0.0467	0.0467	0.0468	0.0481	0.0467	0.0466	0.0469	0.0472	0.04689
100	0.0514	0.0523	0.0507	0.0502	0.0518	0.0508	0.0517	0.0517	0.0518	0.0508	0.05132
101	0.042	0.0421	0.0421	0.0423	0.0424	0.0421	0.0421	0.0419	0.0421	0.0425	0.04216
102	0.0615	0.0593	0.0596	0.0591	0.0585	0.0593	0.0605	0.0594	0.0592	0.0601	0.05965
103	0.02	0.0199	0.0199	0.02	0.0199	0.0199	0.0199	0.02	0.0199	0.0199	0.01993
104	0.0191	0.019	0.0191	0.019	0.0191	0.0191	0.0191	0.0191	0.0191	0.0191	0.01908
105	0.0192	0.0192	0.0192	0.0192	0.0192	0.0192	0.0192	0.0192	0.0192	0.0193	0.01921
106	0.0192	0.0191	0.0192	0.0191	0.0191	0.0191	0.0191	0.0192	0.0192	0.0191	0.01914
107	0.0245	0.0245	0.0244	0.0245	0.0244	0.0246	0.0245	0.0247	0.0246	0.0244	0.02451
108	0.0744	0.0746	0.0744	0.0745	0.0746	0.0745	0.0745	0.0744	0.0745	0.0745	0.07449
109	0.0761	0.0761	0.0758	0.0761	0.0762	0.076	0.0761	0.076	0.0761	0.076	0.07605
110	0.0583	0.0583	0.0583	0.0583	0.0583	0.0582	0.0582	0.0582	0.0582	0.0582	0.05825
111	0.0585	0.0583	0.0583	0.0583	0.0584	0.0583	0.0583	0.0584	0.0584	0.0584	0.05836
112	0.0613	0.0615	0.0612	0.0613	0.0613	0.0616	0.0614	0.061	0.0615	0.0614	0.06135
113	0.0599	0.0598	0.06	0.0601	0.0599	0.0599	0.0599	0.06	0.0599	0.06	0.05994
114	0.1028	0.1028	0.1028	0.1028	0.1027	0.1029	0.1028	0.1029	0.1029	0.1029	0.10283
115	0.0615	0.0615	0.0616	0.0615	0.0615	0.0614	0.0615	0.0614	0.0616	0.0614	0.06149
116	0.0616	0.0616	0.0615	0.0616	0.0616	0.0617	0.0617	0.0616	0.0617	0.0616	0.06162
117	0.0614	0.0614	0.0613	0.0614	0.0614	0.0612	0.0614	0.0613	0.0614	0.0614	0.06136
118	0.0638	0.0638	0.0638	0.0637	0.0638	0.0639	0.0639	0.0638	0.0637	0.0638	0.0638
119	0.0818	0.0818	0.0817	0.0818	0.0818	0.0816	0.0819	0.0817	0.0817	0.0818	0.08176
120	0.027	0.0269	0.0269	0.0269	0.0269	0.0269	0.027	0.0269	0.027	0.027	0.02694

## Sheet: GSA (micro distancing input)
Global Sensitivity Analysis of the model outcomes (Morris method); SI Tables V, VI
		Prevalence		Cumulative incidence
		mu*	sigma	mu*	sigma
SD=90%	Micro-distancing
FoI_home	75%-125%	463.32	669.9	4550.1	3020.2
FoI_comm	25%-60%	951.48	657.8	8026.4	3397.4
FoI_work	0-25%	899.82	1067.1	5980.4	3936.7
SD=0.8	Micro-distancing
FoI_home	75%-125%	2033.5	2230.1	8924	6980
FoI_comm	25%-60%	4386.7	2682.8	18264	8384
FoI_work	0-25%	4742.3	3884.3	16031	10278
SD=0.7	Micro-distancing
FoI_home	75%-125%	8195	6259	23263	15705
FoI_comm	25%-60%	15368	6812	39089	14321
FoI_work	0-25%	22491	11720	54447	24462
SD80%-SD70%
SD=0.7	Micro-distancing
FoI_home	75%-125%	6162	4740	14732	12136
FoI_comm	25%-60%	10982	4529.7	20825	8769
FoI_work	0-25%	17749	8248.3	38416	16504
Input: combinations of variables
Input combinations	FoI (home)	FoI (community)	FoI(work/school)
1	0.75	0.2889	0.2222
2	0.75	0.2889	0.0833
3	1.0278	0.2889	0.0833
4	1.0278	0.4833	0.0833
5	0.75	0.5222	0.0556
6	1.0278	0.5222	0.0556
7	1.0278	0.5222	0.1944
8	1.0278	0.3278	0.1944
9	0.9167	0.4833	0.1667
10	0.9167	0.4833	0.0278
11	1.1944	0.4833	0.0278
12	1.1944	0.2889	0.0278
13	0.9722	0.6	0.25
14	0.9722	0.6	0.1111
15	1.25	0.6	0.1111
16	1.25	0.4056	0.1111
17	1.1389	0.4444	0.1389
18	1.1389	0.25	0.1389
19	0.8611	0.25	0.1389
20	0.8611	0.25	0
21	0.8056	0.25	0.1944
22	0.8056	0.4444	0.1944
23	1.0833	0.4444	0.1944
24	1.0833	0.4444	0.0556
25	0.9167	0.25	0.0278
26	0.9167	0.25	0.1667
27	0.9167	0.4444	0.1667
28	1.1944	0.4444	0.1667
29	1.1389	0.5222	0.1944
30	1.1389	0.3278	0.1944
31	0.8611	0.3278	0.1944
32	0.8611	0.3278	0.0556
33	1.1944	0.3667	0.0278
34	1.1944	0.5611	0.0278
35	1.1944	0.5611	0.1667
36	0.9167	0.5611	0.1667
37	1.0833	0.3667	0.0833
38	0.8056	0.3667	0.0833
39	0.8056	0.3667	0.2222
40	0.8056	0.5611	0.2222
41	0.8611	0.5611	0.1944
42	1.1389	0.5611	0.1944
43	1.1389	0.5611	0.0556
44	1.1389	0.3667	0.0556
45	1.0278	0.5222	0.0278
46	1.0278	0.3278	0.0278
47	0.75	0.3278	0.0278
48	0.75	0.3278	0.1667
49	1.1944	0.25	0.1667
50	0.9167	0.25	0.1667
51	0.9167	0.4444	0.1667
52	0.9167	0.4444	0.0278
53	0.9167	0.3667	0.2222
54	0.9167	0.5611	0.2222
55	0.9167	0.5611	0.0833
56	1.1944	0.5611	0.0833
57	0.9167	0.5222	0.1944
58	0.9167	0.3278	0.1944
59	0.9167	0.3278	0.0556
60	1.1944	0.3278	0.0556
61	0.9167	0.3278	0.1667
62	0.9167	0.3278	0.0278
63	1.1944	0.3278	0.0278
64	1.1944	0.5222	0.0278
65	1.1389	0.3667	0.2222
66	1.1389	0.3667	0.0833
67	0.8611	0.3667	0.0833
68	0.8611	0.5611	0.0833
69	0.8056	0.25	0
70	1.0833	0.25	0
71	1.0833	0.4444	0
72	1.0833	0.4444	0.1389
73	0.9722	0.5611	0.1111
74	0.9722	0.3667	0.1111
75	1.25	0.3667	0.1111
76	1.25	0.3667	0.25
77	0.8611	0.2889	0.25
78	0.8611	0.2889	0.1111
79	1.1389	0.2889	0.1111
80	1.1389	0.4833	0.1111

## Sheet: Output (prevalence)
Output: prevalence
SD=90%													SD=80%													SD=70%
combination/run	1	2	3	4	5	6	7	8	9	10	mean		combination/run	1	2	3	4	5	6	7	8	9	10	mean		combination/run	1	2	3	4	5	6	7	8	9	10	mean
1	143	121	106	80	89	112	116	96	75	77	101.5		1	1436	1296	1332	1322	1271	1236	1181	1280	1481	1273	1310.8		1	10502	12388	10450	11060	11005	9685	11920	10479	8828	10994	10731.1
2	16	20	11	5	17	24	28	20	20	7	16.8		2	355	340	392	299	309	367	363	378	291	404	349.8		2	3962	4071	4284	3985	4449	4557	3651	3304	4482	4539	4128.4
3	57	42	43	49	54	42	33	48	28	33	42.9		3	555	646	556	626	564	559	749	704	526	575	606		3	4987	5469	6540	5989	6437	5334	5591	5024	4210	6202	5578.3
4	308	327	347	274	314	338	383	310	332	179	311.2		4	2033	1741	1577	1960	1417	1910	1879	1922	1840	1810	1808.9		4	10227	10818	13435	12371	11600	12134	12320	11084	12037	11553	11757.9
5	131	145	135	112	133	135	169	121	98	143	132.2		5	957	835	992	1115	1099	1169	836	1019	1122	1333	1047.7		5	7640	7705	7007	7543	10825	8301	9528	9355	8843	8653	8540
6	310	418	344	279	309	366	229	318	298	355	322.6		6	1295	2283	1992	1934	1811	2193	1949	2016	1725	2146	1934.4		6	11126	10223	9951	10884	9988	12049	9658	11354	12055	12488	10977.6
7	921	1177	976	1030	1099	1085	1054	1069	1021	1247	1067.9		7	5156	5113	6271	5595	5453	5725	5371	5702	4929	6294	5560.9		7	28540	28629	24384	30474	21722	23840	33811	27404	30506	34356	28366.6
8	260	185	207	242	254	259	178	219	231	242	227.7		8	1643	2222	1838	2017	2384	2154	2253	1998	2000	2014	2052.3		8	14071	14304	14577	13573	14440	14319	15453	19332	13679	14597	14834.5
9	454	476	473	476	406	476	365	367	414	421	432.8		9	2540	3050	3002	2952	2830	3070	3342	2385	2657	2623	2845.1		9	18030	16771	16951	15871	21076	21993	17290	18650	17521	21116	18526.9
10	124	113	114	115	144	136	138	157	116	132	128.9		10	1050	834	1011	1072	1058	986	1080	1023	855	984	995.3		10	6998	7994	8639	6835	7738	5995	7188	6712	8361	7922	7438.2
11	309	292	277	229	322	353	278	302	262	342	296.6		11	1672	1775	1660	2030	1834	1585	1800	1556	1687	1644	1724.3		11	10791	9722	9805	9751	11045	9753	9578	9801	11197	10099	10154.2
12	43	27	68	56	43	39	32	35	29	18	39		12	428	510	478	489	535	433	602	507	424	639	504.5		12	4983	5156	5437	5182	5192	5712	4730	4956	4471	5756	5157.5
13	3259	2681	2536	2401	2801	2441	2760	2598	2488	2370	2633.5		13	12684	11303	12971	13049	12520	13979	12530	12977	14110	13732	12985.5		13	43522	52753	54302	40101	44686	58713	43105	63281	40844	55853	49716
14	1021	1029	971	882	971	853	879	659	883	1025	917.3		14	4360	4259	4157	4356	4056	4367	4604	4540	4881	3731	4331.1		14	19203	19904	23456	20149	21040	20092	23936	14998	23106	18020	20390.4
15	1548	1742	1818	1860	1907	1759	2151	1792	1654	1751	1798.2		15	8118	8058	7656	7289	5980	7983	7784	7300	8410	8003	7658.1		15	25561	24824	32492	30476	28602	32740	28316	29187	30514	31464	29417.6
16	274	351	335	360	260	327	265	297	302	364	313.5		16	1969	2489	2731	2499	2370	2505	2519	2219	1982	2541	2382.4		16	11475	14124	14359	15478	13885	12325	13540	14260	14775	14853	13907.4
17	425	419	371	368	465	419	384	434	460	385	413		17	2743	2676	3225	2960	2616	3120	2842	3080	2971	2825	2905.8		17	15654	15607	20420	14182	16306	17517	18630	17587	18784	15909	17059.6
18	62	112	76	60	55	69	66	87	56	118	76.1		18	1051	1314	1038	1083	955	1267	936	1203	1113	824	1078.4		18	9189	10429	8785	9475	9432	8201	9227	9846	8987	9435	9300.6
19	50	47	25	33	38	56	34	54	15	55	40.7		19	527	602	666	614	657	568	611	507	598	729	607.9		19	6195	6359	6766	5788	7271	5522	6322	5797	6417	9315	6575.2
20	10	5	14	4	2	9	5	17	10	9	8.5		20	178	198	146	167	146	259	115	125	173	189	169.6		20	2516	2456	2420	2546	2325	2401	2508	2459	2023	2638	2429.2
21	48	58	55	78	47	74	95	62	104	46	66.7		21	1111	901	1259	944	889	969	1139	1143	795	1042	1019.2		21	9072	8978	8146	6923	9186	8138	7473	8830	8957	7242	8294.5
22	224	311	236	263	361	267	305	282	246	217	271.2		22	2613	1566	2531	2582	2157	2622	2738	2120	2418	2325	2367.2		22	18087	17145	15068	14519	16624	19481	14734	18925	17219	15931	16773.3
23	673	660	686	482	642	584	726	637	560	607	625.7		23	4588	3917	4670	4517	5345	3752	4400	4185	3508	4178	4306		23	23094	25840	29961	24165	21532	22952	31746	24382	24412	23980	25206.4
24	191	154	157	221	180	122	215	193	296	158	188.7		24	1406	1288	1382	1447	1122	1003	1197	1191	1231	1248	1251.5		24	9081	11801	9204	11022	9653	9566	8707	7197	8928	9803	9496.2
25	21	20	20	20	19	10	8	1	9	13	14.1		25	306	250	235	218	226	210	220	295	235	273	246.8		25	3147	3705	3094	3473	3710	3050	3228	3049	2999	3070	3252.5
26	62	54	79	45	102	71	87	64	42	87	69.3		26	881	797	679	881	853	873	1022	1027	867	858	873.8		26	8515	8420	9623	8529	10260	5530	6546	8234	7865	7797	8131.9
27	258	264	354	275	275	309	285	327	297	284	292.8		27	2283	2365	2578	2791	2353	2441	1847	2705	2331	2103	2379.7		27	13864	13932	17024	13595	14490	13200	16055	16422	14231	16749	14956.2
28	563	816	602	558	784	676	733	719	620	652	672.3		28	4306	4460	3940	3551	3778	4085	4216	4357	4265	3557	4051.5		28	25382	28124	15716	24994	20833	18699	22379	20840	22059	19804	21883
29	1495	1270	1529	1310	1461	1367	1292	1380	1255	1220	1357.9		29	6957	7497	6922	7939	6595	6777	7450	6258	6980	6971	7034.6		29	27514	35727	31045	29422	35037	39658	30353	31097	26088	33118	31905.9
30	213	293	258	230	300	384	373	326	340	345	306.2		30	2362	2748	2881	2726	3349	2633	2290	2803	2642	3082	2751.6		30	15654	16955	20208	17513	23443	15813	17711	16787	16454	15112	17565
31	143	160	147	145	108	93	129	129	129	99	128.2		31	1680	1283	1486	1345	1611	1614	1569	1410	1528	1365	1489.1		31	12809	11468	9863	11677	13453	11816	12461	11336	12191	12820	11989.4
32	60	20	9	32	44	13	27	30	30	26	29.1		32	358	435	462	434	418	380	397	558	368	427	423.7		32	4518	5070	5377	3878	4810	4679	4688	4222	4668	4531	4644.1
33	124	90	74	94	101	65	83	119	91	148	98.9		33	867	826	847	830	744	834	855	708	974	756	824.1		33	6215	6516	6397	5864	6578	7356	6380	6286	6318	6409	6431.9
34	735	613	810	514	520	570	591	643	680	552	622.8		34	2902	3024	2705	2699	2431	2942	3158	2707	2747	2736	2805.1		34	12927	14802	14570	14756	12920	18626	12277	12485	14559	12234	14015.6
35	2155	2003	1798	1603	1633	1932	1538	1780	1670	1541	1765.3		35	6605	7113	7256	7390	7782	6831	7029	8741	7994	9236	7597.7		35	33387	37089	36802	33079	31672	33337	36992	35823	36340	44441	35896.2
36	732	927	737	781	720	692	1006	882	907	970	835.4		36	5253	3998	4465	5765	4886	4117	4194	4375	4632	4393	4607.8		36	22471	24815	22323	24812	24767	20648	23576	25484	21321	24968	23518.5
37	115	143	126	85	92	82	80	101	105	90	101.9		37	1236	957	960	1215	892	1302	834	1031	772	1105	1030.4		37	8331	8119	8643	8491	8035	8320	9039	9787	9263	7781	8580.9
38	43	47	48	24	76	35	15	43	67	27	42.5		38	601	524	549	557	694	629	578	520	698	689	603.9		38	5907	5350	5744	5685	5378	5567	6967	5776	5281	5119	5677.4
39	149	158	159	249	264	145	216	202	238	278	205.8		39	1911	2094	2279	2255	2513	2213	2224	1619	2617	1763	2148.8		39	15433	12921	15058	13436	15255	15046	13981	16229	16885	16222	15046.6
40	966	772	949	932	913	907	967	838	793	841	887.8		40	6111	5729	5744	5972	5131	5750	5797	5316	4488	7180	5721.8		40	28464	36754	23816	26365	27319	27603	27084	31077	27114	26908	28250.4
41	797	1000	752	1043	987	753	951	1066	800	769	891.8		41	4781	5372	5374	4637	4490	4910	5154	4590	5333	4842	4948.3		41	22770	25334	29897	23991	27944	21094	26267	26493	25733	23430	25295.3
42	1786	1681	1710	2147	1476	1919	1850	2301	1954	1661	1848.5		42	9433	8375	9078	8878	10279	10314	8841	9062	10858	9082	9420		42	35117	39816	38196	39763	36586	38479	36486	34673	30700	44658	37447.4
43	517	574	846	541	678	497	688	868	651	656	651.6		43	3098	3128	2809	3488	3260	3358	3006	3094	3218	3167	3162.6		43	15255	16387	16579	15954	15213	18419	17273	19020	14759	15778	16463.7
44	74	65	102	134	96	79	90	117	91	73	92.1		44	876	811	987	733	848	975	873	830	957	1037	892.7		44	6838	7840	7021	7244	7551	6856	8616	9015	6654	6769	7440.4
45	266	402	357	332	208	278	254	240	272	329	293.8		45	1420	1530	1273	1537	1654	1493	1381	1793	1415	1641	1513.7		45	10072	11029	9319	8895	10110	8624	9840	10616	10322	8760	9758.7
46	12	38	42	31	50	29	26	42	31	44	34.5		46	405	599	453	515	368	515	430	455	538	453	473.1		46	5123	4685	4793	4582	4174	4145	4096	4765	5264	3166	4479.3
47	29	4	21	18	31	22	24	17	12	21	19.9		47	284	314	287	239	208	240	234	352	297	257	271.2		47	3379	3615	2915	3656	3263	3246	3340	3024	3206	3278	3292.2
48	65	45	69	81	85	88	60	68	77	97	73.5		48	955	1005	873	937	1008	750	752	745	699	1112	883.6		48	7580	8639	8166	6876	8099	8023	7665	8734	8405	8195	8038.2
49	178	183	149	164	174	170	138	139	165	108	156.8		49	1621	1705	1729	1468	1480	1702	1436	1260	1258	1729	1538.8		49	11872	12065	11347	13700	12381	12741	13210	10682	11341	10841	12018
50	51	61	64	58	73	35	60	51	43	68	56.4		50	881	983	676	975	940	939	911	1026	996	930	925.7		50	7021	9358	9458	11275	7335	6938	8093	9722	6396	7659	8325.5
51	294	229	208	314	222	247	388	333	238	225	269.8		51	2194	2194	2226	2324	1974	2452	2491	2513	2364	2531	2326.3		51	14547	13618	12289	14841	14349	15121	13478	13662	12589	16264	14075.8
52	60	86	64	88	107	106	75	71	73	144	87.4		52	837	670	733	778	743	733	942	837	762	821	785.6		52	5488	5422	6813	6060	5623	9324	6109	6168	5725	6861	6359.3
53	232	264	302	324	224	334	273	371	299	275	289.8		53	2290	2985	2989	2563	2650	2760	2985	2793	2707	2037	2675.9		53	19227	16749	19030	15296	20848	19761	19974	18143	14163	17115	18030.6
54	1448	1558	1260	1245	1294	1161	1502	1115	1252	1335	1317		54	7267	7212	7057	7139	7860	7609	8214	6726	7565	7197	7384.6		54	36540	33448	58602	34483	35678	32799	31795	34388	31470	35019	36422.2
55	438	441	524	479	535	423	376	394	389	430	442.9		55	1976	2315	2338	2656	2081	2515	2189	2258	2324	2433	2308.5		55	12723	16448	12942	12828	16759	14052	12669	15797	15611	11272	14110.1
56	960	939	889	838	1083	1033	754	998	868	889	925.1		56	4230	4402	4079	3986	4213	4837	3945	4825	3860	4196	4257.3		56	20756	17925	26050	22816	18547	20638	17666	19229	19887	21637	20515.1
57	669	755	669	574	704	839	728	687	678	788	709.1		57	4532	4726	4718	4237	4569	4697	4792	4591	4429	4140	4543.1		57	22059	20935	28286	34956	25100	22224	22107	26917	25837	23065	25148.6
58	183	120	161	129	134	117	201	197	174	147	156.3		58	1682	1340	1651	1732	1807	1705	1699	1703	1762	1881	1696.2		58	12811	13483	11727	15259	14250	10867	12347	11566	11749	12700	12675.9
59	36	45	24	65	43	84	40	40	40	42	45.9		59	380	538	429	552	500	474	466	436	480	448	470.3		59	4869	4380	4437	4977	4580	5047	5185	4590	5318	4806	4818.9
60	47	64	63	83	99	79	118	100	86	72	81.1		60	740	864	715	976	626	790	651	750	745	907	776.4		60	7211	6219	6803	5658	6890	7038	5441	7629	6722	6464	6607.5
61	75	119	88	132	141	110	112	77	156	90	110		61	1192	1420	1630	1128	1133	1315	1397	1326	1085	1279	1290.5		61	14079	10807	10758	12139	10148	9225	11578	10023	9593	10159	10850.9
62	24	29	25	29	19	31	28	22	27	34	26.8		62	346	385	392	450	319	444	283	372	376	294	366.1		62	4015	4469	4381	4566	4143	4320	3714	4106	4014	4242	4197
63	62	39	74	46	79	112	58	58	80	40	64.8		63	606	618	676	567	637	636	692	602	545	581	616		63	6411	5449	6089	5444	5309	5815	5622	6116	5448	7248	5895.1
64	437	384	477	374	473	432	483	519	575	582	473.6		64	2367	2412	2115	2075	2055	2295	1941	2193	2057	2183	2169.3		64	12178	10618	12480	12384	12497	10084	12220	11327	13197	9605	11659
65	613	599	512	413	560	621	622	573	514	561	558.8		65	4810	4367	4448	4246	4452	4473	3474	3596	4003	3884	4175.3		65	24645	21729	21726	23060	24323	22967	22558	23115	22926	23358	23040.7
66	113	116	109	91	174	124	90	74	144	142	117.7		66	1125	1077	1090	1179	977	1221	1123	1116	1361	1083	1135.2		66	9043	9182	8901	10064	9302	9091	7691	7368	7629	9551	8782.2
67	60	32	39	70	93	57	65	65	48	37	56.6		67	694	584	615	700	690	685	674	614	679	622	655.7		67	6094	6418	6546	6824	6441	5922	7137	5998	5705	6907	6399.2
68	452	350	386	474	231	384	379	373	409	331	376.9		68	2423	1985	2592	2186	2696	2220	2121	2015	2063	2091	2239.2		68	12595	12458	12250	12876	12776	11762	13902	12881	13152	13185	12783.7
69	9	7	13	4	1	6	2	5	4	9	6		69	188	177	138	157	181	202	186	203	185	164	178.1		69	2036	2577	2088	2037	2316	2279	2247	2433	2396	2356	2276.5
70	15	9	14	15	24	14	12	10	10	18	14.1		70	283	286	146	203	235	270	269	232	240	287	245.1		70	3323	2919	3234	3615	3282	3387	2904	2877	3284	2926	3175.1
71	125	115	109	77	134	106	98	138	100	99	110.1		71	848	750	611	860	934	778	900	1012	751	869	831.3		71	6001	6449	5355	5559	6061	6447	6053	6845	6635	6858	6226.3
72	368	427	346	493	415	294	365	290	291	395	368.4		72	2842	2584	2294	2315	2150	2370	2769	2860	2495	2121	2480		72	14099	13417	16445	16879	15133	16999	18442	15084	16669	15583	15875
73	813	618	516	708	780	493	658	548	576	542	625.2		73	3294	3314	3648	2760	2770	3278	3379	3303	3567	3466	3277.9		73	17566	15970	17065	17820	17134	18425	15544	15874	15639	19164	17020.1
74	98	87	109	90	122	86	89	68	64	96	90.9		74	962	1110	1081	1213	1038	1062	927	1093	1059	1102	1064.7		74	8818	8237	9308	9075	9508	9762	7515	8270	8635	7726	8685.4
75	191	225	275	209	218	228	301	229	208	241	232.5		75	2023	1921	2026	2199	1684	1865	1832	1968	1964	1895	1937.7		75	10969	11665	13721	13028	15079	12072	10304	11815	11307	13053	12301.3
76	1123	1133	1159	1031	1097	1060	1054	1170	1009	943	1077.9		76	6353	5667	7241	8316	6551	7182	7612	7080	6702	6636	6934		76	31207	35095	38616	28258	28218	39498	31576	38743	33390	31789	33639
77	144	204	198	176	250	191	246	277	261	190	213.7		77	2185	2364	2391	1991	2861	1917	2344	1825	2221	2379	2247.8		77	16695	16594	13717	14960	19503	18208	18599	16185	14884	14304	16364.9
78	46	36	33	42	27	29	22	46	26	31	33.8		78	498	550	644	564	510	676	637	669	509	541	579.8		78	6316	6216	5884	5528	5525	5860	5848	6017	4983	6014	5819.1
79	75	85	83	76	62	87	88	58	108	130	85.2		79	1009	929	1024	954	1093	1092	1207	984	969	891	1015.2		79	8908	10043	8389	8720	8212	8683	8144	9585	8009	9596	8828.9
80	516	535	414	450	390	462	437	489	500	363	455.6		80	3176	2430	2949	3050	2614	3284	3282	3018	3415	3228	3044.6		80	16486	16681	16711	17174	16877	15527	18997	18036	15890	20122	17250.1

## Sheet: Output (cumulative incidence)
Output: cumulative incidence (SI Table)
SD=90%													SD=80%													SD=70%
combination/run	1	2	3	4	5	6	7	8	9	10	mean		combination/run	1	2	3	4	5	6	7	8	9	10	mean		combination/run	1	2	3	4	5	6	7	8	9	10	mean
1	7695	7403	7450	7171	7370	7483	7305	7359	7269	7117	7362.2		1	15034	12883	14139	14054	13445	14354	14279	14233	15529	13990	14194		1	39914	45756	42042	42416	40343	37034	43817	39599	34542	39183	40464.6
2	5965	5829	6235	5999	5893	6165	5829	6092	6363	6567	6093.7		2	9613	9084	9825	8199	8310	9082	9375	10096	8790	9999	9237.3		2	23312	22832	23461	23053	24747	24786	20661	19411	24389	24239	23089.1
3	7036	6906	7637	7330	7386	7337	7202	7871	7158	6780	7264.3		3	11997	11303	11915	11615	12315	11058	11869	11724	11084	11289	11616.9		3	26547	27992	32345	30338	32386	26270	29667	27614	24182	29979	28732
4	10186	9828	10741	10362	10691	11084	11146	10539	11021	9464	10506.2		4	19040	17325	18380	17526	15638	18433	18399	19595	17421	19876	18163.3		4	41879	43724	52417	49064	44086	47250	48274	44303	47093	42904	46099.4
5	8201	8624	8639	8032	8543	8094	8844	7933	7550	7784	8224.4		5	13924	13015	14002	14390	15098	14668	13249	14416	13873	15444	14207.9		5	34139	35325	30931	34965	46472	38093	40056	39456	39434	38572	37744.3
6	10784	10463	11839	10444	11067	10395	9693	10321	10184	11673	10686.3		6	15312	20362	19454	19785	19376	19656	19523	18984	18196	20249	19089.7		6	44420	40346	41822	43798	38666	49009	38629	46370	47602	50604	44126.6
7	15621	15251	14464	14180	16419	15308	15209	14812	13994	16513	15177.1		7	27590	28160	34431	31510	29940	29094	30733	32550	27056	33040	30410.4		7	85408	85023	73428	89099	67816	73004	99125	81902	92687	103308	85080
8	10229	9811	9727	10078	9369	9500	9058	9835	10023	9417	9704.7		8	15218	18355	17610	17655	21308	18559	19060	18211	17836	17462	18127.4		8	51176	49283	52222	46936	51863	52176	56429	64647	48231	52857	52582
9	11517	11818	11335	10934	10870	11048	11420	11081	11101	11658	11278.2		9	18758	23282	22911	21164	21646	23699	24361	20033	20373	20326	21655.3		9	61029	58254	57308	56106	66590	69845	58789	61985	59049	70886	61984.1
10	8938	8358	9145	7892	9046	8487	8966	8888	7758	8327	8580.5		10	13418	13242	14107	15748	14431	15149	14669	14556	13521	13985	14282.6		10	33262	37387	39754	33289	35576	31793	33882	31561	35770	37117	34939.1
11	11454	10006	11027	10639	11771	11820	11303	11155	10737	10550	11046.2		11	18991	18342	19040	20914	18139	18671	19318	18234	17544	17454	18664.7		11	46317	41497	40743	40908	46745	42013	41569	41043	46815	41902	42955.2
12	7695	7555	7533	7957	7269	7650	7146	7596	7912	7340	7565.3		12	11698	12068	11534	11121	11701	11218	12131	10793	11267	13309	11684		12	28968	27601	29865	27808	28513	30884	26534	28208	24938	31201	28452
13	23508	23304	19879	18833	22239	21141	23441	22555	21309	20353	21656.2		13	52003	46180	51207	53447	49101	55280	47829	53985	56893	56140	52206.5		13	112207	135543	143836	100026	112919	152159	109929	159896	105422	146133	127807
14	15186	13748	15240	13615	13950	14597	14672	13816	13100	14717	14264.1		14	28539	27411	26103	25947	27237	26686	28385	29244	31600	25065	27621.7		14	62755	63423	76694	67203	68760	66830	78613	53180	75730	58861	67204.9
15	17890	18813	20391	20123	19430	20269	22134	20475	18697	18903	19712.5		15	41538	41314	39115	38077	32213	37762	40426	36296	39875	40121	38673.7		15	76693	81002	97644	89198	85162	99503	87122	91005	92452	92169	89195
16	9710	11147	11049	12131	10306	11286	10369	11693	11742	11934	11136.7		16	19146	21531	21036	21256	21221	20520	20906	19283	17630	22713	20524.2		16	42729	51213	53758	57148	50785	47134	49830	53532	55778	54428	51633.5
17	10800	12024	12319	11412	12410	12348	11601	12382	10516	11787	11759.9		17	22430	21745	24343	23248	21591	24371	22619	22058	24046	19620	22607.1		17	55417	52562	70955	49255	57911	58012	62845	59868	65562	55602	58798.9
18	7632	8005	7401	7654	7485	8450	8033	8867	7843	8929	8029.9		18	14607	17296	14290	14356	13182	15363	12935	15461	15386	11391	14426.7		18	39843	43548	37045	39995	40024	35753	38687	39992	37871	39348	39210.6
19	7240	7093	6177	6375	7035	6932	6636	7118	6717	6479	6780.2		19	11077	11516	11709	11652	11490	11380	11408	10544	10842	11391	11300.9		19	29531	30473	31513	28460	33881	25849	29208	28248	29300	39507	30597
20	5956	5914	5496	5798	5589	5624	5398	6166	6011	5343	5729.5		20	8124	8208	7823	7980	8421	8445	7664	7427	7935	8127	8015.4		20	17426	17941	18069	17894	17011	18737	17922	18326	16442	19107	17887.5
21	6754	7025	6678	7573	6417	7323	6853	7385	7299	6367	6967.4		21	14375	12031	13442	12888	11677	13808	13068	14085	11097	13785	13025.6		21	38362	35736	33536	29976	37457	32885	31095	37700	37018	30061	34382.6
22	9060	10223	9582	9956	9333	10169	10709	9582	9097	9296	9700.7		22	21992	15896	19234	21742	18719	21545	20640	18606	19510	19025	19690.9		22	60980	58928	51324	47558	57156	66195	49504	63672	59293	57402	57201.2
23	12311	14078	11976	12757	12307	13678	14142	13577	12327	12103	12925.6		23	27603	24689	29807	28780	30535	25157	26714	26435	23323	26892	26993.5		23	74902	79178	92418	74941	68719	73176	88810	75753	76910	74018	77882.5
24	9701	9484	9275	10423	9550	9001	10461	9662	10421	9373	9735.1		24	16195	15500	16268	16524	14438	15247	15663	14384	16846	15551	15661.6		24	41512	47983	41023	47066	41418	39915	37504	31833	39228	42665	41014.7
25	6215	6175	5655	5894	6431	5592	6262	5850	6260	5734	6006.8		25	9611	9137	9083	9049	9476	9384	9002	9744	8409	9847	9274.2		25	21517	22358	20637	22625	22304	19781	21913	20396	18203	20833	21056.7
26	7540	6356	7153	7403	7685	7095	7874	7935	7814	7242	7409.7		26	12734	12464	12331	13384	13108	12862	13827	13140	12632	12335	12881.7		26	37220	36845	38971	35929	40902	25779	29579	35518	32363	33441	34654.7
27	10248	9716	10072	10223	9760	10058	10317	9488	9846	9024	9875.2		27	19047	18977	19604	20658	20525	20835	16005	20964	19486	19862	19596.3		27	48928	48717	59538	48131	51424	47120	58581	57180	49014	59390	52802.3
28	13314	14035	12318	12867	13924	13565	15038	14670	13144	14348	13722.3		28	27246	28822	24557	23684	25394	26942	27641	27315	25456	25492	26254.9		28	81255	87289	54172	78758	66595	60158	71081	63605	70106	68183	70120.2
29	18134	16717	17608	17597	18691	15538	15917	16972	16400	16230	16980.4		29	36351	39083	33800	40150	34063	37411	36580	32385	36427	37046	36329.6		29	81857	106012	89531	85557	100655	115156	87437	90930	77356	94907	92939.8
30	10614	11757	10730	10073	10081	11108	11004	11711	10696	10081	10785.5		30	20128	21851	22020	22008	24141	21741	19585	21669	19818	23495	21645.6		30	54791	57049	67651	59589	73991	54564	58845	57658	58085	53668	59589.1
31	8325	8435	8747	8671	7629	7821	8478	7689	7845	8038	8167.8		31	16174	14493	15978	14488	16819	16919	15798	15154	16208	13992	15602.3		31	48049	44045	36952	43620	52556	45682	46714	43305	46920	48832	45667.5
32	7133	6519	5880	5928	7089	6186	7175	6983	6397	6349	6563.9		32	9860	9631	9854	9800	10375	9890	10374	10962	9225	10667	10063.8		32	24239	26960	27554	22243	25607	24385	24914	23112	25076	24923	24901.3
33	9106	8761	8001	7599	7371	7238	8989	8225	8167	9205	8266.2		33	13235	12987	14099	13480	13696	13049	13293	12557	16084	13439	13591.9		33	30186	31253	32396	29017	32588	36137	31633	30788	30966	30487	31545.1
34	13858	14319	13889	13708	12299	13081	14007	12434	13989	13431	13501.5		34	23087	22428	21378	21758	20492	24183	25362	21775	22111	21000	22357.4		34	48908	55755	55382	55830	47011	67968	48526	46153	54682	46868	52708.3
35	20043	20204	18559	17696	19882	20407	17411	18865	18944	18848	19085.9		35	31503	35483	36688	35324	39112	34440	35981	43833	39552	45123	37703.9		35	95194	106295	105645	94750	88396	94945	106681	103906	105642	125002	102646
36	12499	13783	12256	13446	12625	12162	14420	14857	14413	14566	13502.7		36	29531	25190	27459	33288	28187	24234	26487	26679	27812	26540	27540.7		36	70227	76615	69121	78296	78430	63527	75290	81635	68732	78358	74023.1
37	8092	8512	7997	8468	8505	8553	7857	7851	7906	8361	8210.2		37	14146	13166	12528	14981	13663	15431	14287	14359	13123	14323	14000.7		37	37767	37407	38311	36955	35309	36757	38361	41911	40924	35138	37884
38	6681	6750	6861	6245	6527	7241	6941	6930	7144	6122	6744.2		38	10923	10181	11396	11213	12613	12453	11589	11766	12199	11895	11622.8		38	27784	27841	29776	27180	28794	28123	31826	27524	27689	25252	28178.9
39	8153	7200	8863	8538	9131	8910	8690	8558	8327	9084	8545.4		39	16294	16767	18198	18747	20173	18265	16808	14686	18753	16907	17559.8		39	53608	44191	51353	47015	53170	52415	49076	56722	56712	57235	52149.7
40	14204	12278	14469	14922	12504	15235	15080	13082	13321	13069	13816.4		40	33195	32269	30559	32283	28579	32695	30617	27408	24937	35121	30766.3		40	83158	106630	69603	75158	79789	80959	79610	93043	79913	80773	82863.6
41	13524	14784	13244	13036	15387	13349	14951	14743	13495	13048	13956.1		41	27323	30315	30332	27269	25858	29407	28062	27556	30569	28080	28477.1		41	74472	76882	90942	71715	84684	63014	81227	83646	78838	70237	77565.7
42	19284	17571	17342	20871	17174	20512	19451	20643	19815	17429	19009.2		42	43077	38385	40897	41558	47461	47961	39106	42573	46638	42871	43052.7		42	105656	111722	105578	108073	103944	107958	102595	96326	90821	121730	105440
43	13099	14139	14780	12858	13589	11585	13158	13442	14405	13338	13439.3		43	24549	23613	23381	24920	25153	24375	25047	24789	24901	24942	24567		43	57680	60644	59961	58043	55276	66733	62311	67726	53980	55699	59805.3
44	8381	8184	8213	9083	8056	8744	8394	8568	7477	8151	8325.1		44	14793	12995	14586	11908	13484	14626	13887	13487	14780	14461	13900.7		44	33799	36495	34137	33944	36503	30926	38842	41002	31785	31529	34896.2
45	10013	11604	10427	10602	10176	10099	11057	9893	11187	10744	10580.2		45	16524	16610	14926	17325	17720	17608	16284	19021	16963	16909	16989		45	42704	44958	40496	37247	44958	37180	42504	45461	45046	37015	41756.9
46	6878	7330	7084	6999	7444	6866	6918	7257	6803	7095	7067.4		46	10259	12717	10614	11186	10202	12213	9665	10487	11810	9149	10830.2		46	28713	27012	26400	26399	23152	22865	23818	27323	29355	23197	25823.4
47	5906	5780	5626	6364	5473	6300	6299	6027	5849	6342	5996.6		47	9195	8388	8345	8305	7993	9375	8571	9490	9490	8400	8755.2		47	21662	22673	18784	23105	20276	20811	20560	19504	20615	22665	21065.5
48	6822	7439	6646	7195	7279	7184	7200	7757	7047	7367	7193.6		48	12386	12982	12156	12687	13805	11205	11687	11708	11703	13152	12347.1		48	33415	36608	34643	29603	34375	35112	31863	38471	36490	36428	34700.8
49	9078	9424	8769	8910	9496	9238	8205	8825	8976	8867	8978.8		49	18481	17701	17631	15489	16538	18579	16321	15968	14809	18687	17020.4		49	44665	45567	44479	52611	46930	49303	48485	41818	44768	43378	46200.4
50	7061	7339	6721	7665	7511	6582	6583	7579	7017	7417	7147.5		50	13681	13431	11282	13218	14327	11987	12721	14513	12807	12592	13055.9		50	30270	38819	39471	45909	32717	30961	34909	39760	28774	33162	35475.2
51	9887	10253	9243	11371	9426	10167	10855	10768	9335	10045	10135		51	18493	17624	18097	20183	17441	19918	19857	19934	20069	19616	19123.2		51	51702	49392	45932	51133	51732	56206	48340	49152	48929	58063	51058.1
52	6967	7317	7002	8557	8268	7770	8358	7855	7728	8135	7795.7		52	13153	12391	12946	12736	13056	12465	13073	12955	12949	13734	12945.8		52	28315	26709	32315	30349	29673	38819	30287	30763	27106	33879	30821.5
53	8295	9837	9158	10011	10264	9936	10265	10889	10231	9441	9832.7		53	19272	22343	22750	20356	20790	20883	21896	20851	19499	18886	20752.6		53	63427	56669	63014	51434	68491	65508	65657	61326	45483	57887	59889.6
54	15960	17437	16314	14127	16083	14047	17484	14970	16061	16336	15881.9		54	35510	34050	33920	33501	38803	36870	40123	33040	37322	34046	35718.5		54	103842	93174	148190	95711	101911	93731	90032	98688	90412	103281	101897
55	11626	11674	12124	10941	11875	11409	11733	11193	10046	10930	11355.1		55	18863	18776	20474	21454	18315	20667	19897	19726	19971	20907	19905		55	47706	59762	49110	47002	62129	53068	46456	57064	57004	41940	52124.1
56	15570	16628	15698	14173	15350	15940	13725	15217	14889	15178	15236.8		56	27488	27752	24892	27322	26766	32762	25899	30899	26133	27867	27778		56	73449	61584	82412	75671	62259	70133	64393	64896	67457	73685	69593.9
57	12448	11824	12763	12062	13232	14513	13184	13715	12324	12554	12861.9		57	27337	26379	28375	24558	27755	28001	29396	26882	27946	25254	27188.3		57	67300	67931	86919	100788	75578	68884	66734	82397	80911	72657	77009.9
58	9282	8491	8844	8747	8085	8141	9432	8402	9147	9480	8805.1		58	16691	14077	16342	17838	17552	15718	16206	15927	15783	16495	16262.9		58	47024	49144	42968	56831	51803	41440	45491	42646	42847	47499	46769.3
59	6818	7022	6183	6734	7292	6740	7041	6951	6276	7294	6835.1		59	10113	12027	10249	11198	10284	10135	11257	9980	11257	10659	10715.9		59	26338	24198	24821	26020	25263	27671	28480	25306	28000	26449	26254.6
60	8293	7452	8034	8180	8749	8086	7929	8029	8216	8477	8144.5		60	12917	13855	12137	14788	11713	12101	12520	12946	12409	14019	12940.5		60	34295	30038	32787	29531	32253	33587	28636	34808	33521	31165	32062.1
61	8163	7956	8467	7956	8358	8342	8065	8029	8794	7665	8179.5		61	14110	14899	16195	13829	14718	16351	16843	15809	13397	15044	15119.5		61	49172	42582	41848	45902	40207	35214	44437	41351	38780	41399	42089.2
62	6708	6481	6512	6361	6486	6746	6514	6346	6682	6661	6549.7		62	10750	11150	10369	10854	9599	9375	9562	10922	9944	10665	10319		62	24093	25846	23517	26133	23996	25932	21814	23169	24135	25817	24445.2
63	8330	7727	8230	7737	8104	7917	8340	7988	8223	8045	8064.1		63	12423	12215	12795	11597	11768	13727	12278	11506	11516	12766	12259.1		63	33056	27378	30710	28518	28650	30732	29995	30948	28127	32808	30092.2
64	12864	12452	12286	12048	12100	11409	12976	12684	12609	14438	12586.6		64	20131	21383	17647	19541	19428	20901	18220	20924	20215	20180	19857		64	50621	44593	47402	49732	48310	41318	49208	45834	50632	39273	46692.3
65	13351	11900	11631	11735	12796	12491	13462	12098	12494	12719	12467.7		65	29521	26934	28290	25308	27000	27805	22339	22894	24765	26171	26102.7		65	79207	66826	69328	73027	74946	76934	69579	69366	70190	72582	72198.5
66	9208	9720	8947	8217	9317	9020	8526	8111	9132	9760	8995.8		66	15361	14835	15040	14831	13885	16659	13784	16468	15140	15316	15131.9		66	38327	41272	38571	42094	40346	40045	34813	33155	32188	40101	38091.2
67	7191	7431	6770	7608	7429	7170	7582	7151	7382	6721	7243.5		67	12460	11937	11057	12406	12628	12167	11929	11461	11942	11898	11988.5		67	30312	31496	32019	32215	32221	29882	31697	29142	28781	32872	31063.7
68	10680	10377	10251	11486	9548	10578	11344	10521	11860	9972	10661.7		68	19732	19061	20840	18187	22854	18586	19354	18236	19602	19270	19572.2		68	48532	49026	47745	47686	49452	45222	53248	50281	48466	50846	49050.4
69	5455	5666	5913	5625	4920	5440	5651	5484	5796	5409	5535.9		69	7536	7442	7952	8141	8497	8357	8102	7744	7823	7347	7894.1		69	16669	18501	15901	15695	16963	16076	17553	18456	17427	17267	17050.8
70	6519	6224	6848	6602	6347	6081	6438	6616	7344	6216	6523.5		70	10240	9355	8458	9205	8789	9821	9341	9593	9718	9648	9416.8		70	21868	20317	20796	24183	22067	22522	20063	19547	20133	19878	21137.4
71	8416	8838	7362	8910	8838	8809	7931	8638	8792	8931	8546.5		71	14845	13503	12441	14151	13019	13326	13884	14541	12965	13544	13621.9		71	31521	31129	28530	29386	30322	31877	31240	36241	32125	33031	31540.2
72	10972	12121	10949	11690	10720	9620	10878	10763	11155	11212	11008		72	23533	20770	20374	20983	18998	19132	22343	21967	20140	18200	20644		72	51773	46849	58420	58835	54377	59193	64511	53663	59211	53883	56071.5
73	14099	13097	11993	13797	13795	12291	12303	11951	12658	11649	12763.3		73	25499	24058	27053	21559	21374	25794	23541	22083	24975	24632	24056.8		73	60282	54471	58783	60140	62455	63106	53533	52368	55100	65460	58569.8
74	7346	7929	8359	7753	8937	8394	8337	7985	7383	8571	8099.4		74	13319	13459	14679	14936	14319	14057	12818	14666	13856	14330	14043.9		74	36997	35058	39723	37873	40809	41446	33313	39123	35307	34280	37392.9
75	9720	11356	10324	11343	10593	11088	9942	10777	10057	10329	10552.9		75	19974	19909	20442	19437	17512	17942	17880	19759	20173	19475	19250.3		75	41464	44645	52073	50171	53294	46800	41421	46629	43899	51763	47215.9
76	16882	16454	15765	14487	17227	16393	15437	16443	15097	14317	15850.2		76	31481	28618	36769	39626	32844	36829	37862	34858	34460	34123	34747		76	85834	99639	107423	79380	83048	107727	92380	107900	92685	90555	94657.1
77	9477	8721	7793	9231	8259	8674	9210	9087	8665	8480	8759.7		77	16659	18446	18043	17352	21960	16148	18213	15581	17910	18225	17853.7		77	54231	56083	46838	50908	63208	61042	62118	55655	48881	50330	54929.4
78	6699	6501	7128	6492	6970	6661	6801	7221	7366	6119	6795.8		78	10623	10295	11905	10973	10742	12692	11111	12057	10024	11693	11211.5		78	31709	29775	28461	27533	27856	27781	29362	28801	23062	30319	28465.9
79	9184	7643	8553	7825	7600	8038	8083	7185	8647	9006	8176.4		79	13966	14233	13463	14237	15285	14640	16309	13255	13489	12591	14146.8		79	38447	41601	36419	38312	35906	37260	36777	41068	35494	41796	38308
80	13197	12487	11166	11520	12048	11624	12062	12683	12926	11020	12073.3		80	23591	20987	22452	24296	21835	23324	25521	23995	25919	25243	23716.3		80	57934	58099	58364	59724	58755	57054	67193	62755	56855	67821	60455.4
