# Supplementary material for: Modelling transmission and control of the COVID-19 pandemic in Australia
Source: Nat Commun. 2020 Nov 11;11:5710. doi: 10.1038/s41467-020-19393-6 (PMC7659014; doi:10.1038/s41467-020-19393-6)
Supplement: Supplementary file 7 — Source Data [file 41467_2020_19393_MOESM7_ESM.xlsx]

## Sheet: strategy_comparison
Average context-dependent fractions of symptomatic cases (SI Table X)											Predicted outcomes at the end of suppression
	By the end of SC period: CI+HQ+SC
run	day	HH	HC	CD	SLA	WG	CL	GR	SCH		prevalence	prop	cumulative incidence	prop
1	99	26.6812	17.0709	25.4784	14.282	16.1401	0.140297	0.102656	0.104367		61301	0.00261899	98938	0.00422698
2	106	27.1192	17.1243	25.6346	13.9403	15.8083	0.145081	0.112928	0.115281		66757	0.00285209	108242	0.00462447
3	99	26.7021	17.0102	25.354	14.0437	16.5157	0.146835	0.112143	0.11537		65190	0.00278514	104934	0.00448315
4	103	26.7751	17.1631	25.4328	13.9971	16.2665	0.142172	0.113891	0.109305		68819	0.00294019	110650	0.00472735
5	102	26.647	16.9712	25.6099	14.1712	16.2072	0.14959	0.116604	0.127344		68427	0.00292344	110486	0.00472035
6	102	26.4105	17.0212	25.6823	14.1042	16.4474	0.135304	0.101876	0.0971005		66141	0.00282577	106001	0.00452873
7	104	26.7182	17.1849	25.1714	14.022	16.5115	0.153452	0.121885	0.116624		58874	0.0025153	97272	0.0041558
8	101	26.7448	17.0168	25.4078	14.2567	16.1927	0.143046	0.134106	0.104034		64831	0.00276981	104156	0.00444991
9	99	26.6812	17.0709	25.4784	14.282	16.1401	0.140297	0.102656	0.104367		61301	0.00261899	98938	0.00422698
10	106	27.1192	17.1243	25.6346	13.9403	15.8083	0.145081	0.112928	0.115281		66757	0.00285209	108242	0.00462447
11	107	26.5334	17.0917	25.6442	14.1587	16.2048	0.127591	0.115143	0.124479		67321	0.00287619	109186	0.00466481
12	107	26.5331	16.805	25.9981	14.2897	16.0021	0.145418	0.100471	0.126029		59616	0.002547	96213	0.00411055
13	95	27.0538	17.2136	25.2077	13.9505	16.2289	0.129358	0.116647	0.0994489		70215	0.00299983	113357	0.004843
14	101	26.4274	16.5546	25.8729	14.303	16.4139	0.16862	0.137962	0.121731		56804	0.00242686	95106	0.00406326
15	100	26.9676	17.3159	25.1531	13.9956	16.2163	0.144399	0.117423	0.0896541		66086	0.00282342	106956	0.00456953
16	104	26.5423	16.9582	25.6432	14.2516	16.2332	0.159462	0.102573	0.109469		60912	0.00260237	98118	0.00419194
17	103	26.433	16.5844	25.9862	14.1262	16.4674	0.143951	0.122958	0.135954		51813	0.00221363	85451	0.00365076
18	98	26.5002	17.074	25.8606	14.2048	15.9781	0.150435	0.106733	0.125223		61921	0.00264548	101155	0.00432169
19	99	26.4872	16.9984	25.6339	14.2127	16.2814	0.131268	0.123791	0.131268		63189	0.00269965	102176	0.00436531
20	100	26.5617	17.0722	25.5429	14.0414	16.4118	0.139868	0.120005	0.110074		63328	0.00270559	102602	0.00438351
average	101.75	26.6819	17.0213	25.5713	14.1287	16.2238	0.144076	0.114769	0.11412		63480.2	0.00271209	102909	0.00439663
By the end of SC period: CI * take day 102 as reference
run
1	102	28.3567	14.6675	16.3512	8.92328	17.4752	5.67419	4.35502	4.19692		335145	0.0143186	408479	0.0174516
2	102	28.2332	15.2508	17.9309	9.78969	17.4117	4.57249	3.49012	3.32106		893311	0.0381653	1165122	0.0497781
3	102	28.4065	15.0262	17.0673	9.3514	17.3642	5.0829	3.92934	3.77213		597118	0.025511	746307	0.0318848
4	102	28.1771	14.7932	17.1796	9.39077	17.3696	5.2119	3.98597	3.8919		544090	0.0232454	679548	0.0290327
5	102	28.2921	15.1398	17.1862	9.44933	17.2309	5.07043	3.89217	3.73905		633529	0.0270666	794158	0.0339292
6	102	28.3248	15.0718	17.1219	9.41272	17.3701	5.10597	3.86294	3.72978		657066	0.0280721	824515	0.0352261
7	102	28.3213	15.0765	17.1814	9.38764	17.3958	5.03594	3.86938	3.73215		659717	0.0281854	828283	0.0353871
8	102	28.3783	15.0599	17.0878	9.3554	17.3417	5.10408	3.91845	3.7544		719099	0.0307224	902498	0.0385578
9	102	28.2233	15.1189	17.4131	9.52962	17.3529	4.90898	3.7914	3.66187		756305	0.032312	957948	0.0409269
10	102	28.3813	15.0581	17.1064	9.37559	17.3867	5.05604	3.88495	3.75094		631851	0.0269949	792514	0.033859
11	102	28.4285	14.9514	16.6877	9.13209	17.3782	5.37832	4.11185	3.93194		544483	0.0232622	675584	0.0288633
12	102	28.0462	14.6425	17.0262	9.30196	17.6465	5.29908	4.11143	3.92612		319356	0.013644	399442	0.017065
13	102	28.0109	14.7786	17.5328	9.58004	17.5021	5.01105	3.87092	3.71351		605242	0.02585	771152	0.032946
14	102	28.116	15.2167	17.552	9.61417	17.3941	4.81572	3.73846	3.55289		629984	0.0269151	817541	0.034928
15	102	28.3897	15.2282	17.5882	9.6297	17.2915	4.78469	3.63377	3.45417		806564	0.0344592	1033843	0.0441694
16	102	28.4559	15.3565	16.8084	9.226	17.1409	5.17316	3.96135	3.87781		405941	0.0173432	507626	0.0216875
17	102	27.9931	14.679	16.7028	9.10479	17.3961	5.6069	4.33607	4.18122		385600	0.0164742	472570	0.0201898
18	102	28.4171	15.1006	17.2038	9.41383	17.2397	5.05508	3.89476	3.67517		600906	0.0256728	755761	0.0322887
19	102	28.1444	15.0034	17.216	9.43168	17.3746	5.08208	3.94263	3.80519		647602	0.0276678	815541	0.0348427
20	102	28.2893	14.8531	16.8407	9.26155	17.4237	5.30344	4.06265	3.96553		615510	0.0262967	761708	0.0325428
average	102	28.2693	15.0036	17.1392	9.38306	17.3743	5.11662	3.93218	3.78169		599421	0.0256089	755507	0.0322778
By the end of SC period: CI+HQ * take day 102 as reference
1	102	30.1862	14.0926	16.1484	8.98074	17.2351	5.30238	4.10209	3.95243		391839	0.0167407	481616	0.0205763
2	102	30.2505	14.0698	16.4317	9.02681	17.0284	5.27844	4.03065	3.88377		427555	0.0182666	528404	0.0225753
3	102	30.3719	14.1712	16.3836	8.95318	17.1119	5.16162	4.03783	3.8088		540535	0.0230935	671050	0.0286696
4	102	30.7438	14.7181	17.1867	9.47057	16.9135	4.39822	3.35666	3.21243		660896	0.0282358	862402	0.0368448
5	102	30.4034	14.2994	16.7926	9.23158	17.0759	4.84869	3.73199	3.61648		596173	0.0254706	757337	0.0323561
6	102	30.3133	14.4069	16.469	9.03617	16.9845	5.08012	3.92122	3.78876		486733	0.0207949	606204	0.0258991
7	102	30.1587	13.9154	16.3422	9.01484	17.0686	5.41255	4.09607	3.99165		388869	0.0166138	479916	0.0205037
8	102	30.8223	14.5306	16.8977	9.25225	16.8538	4.65958	3.55844	3.42538		835178	0.0356817	1065568	0.0455248
9	102	30.5387	14.3976	16.833	9.1607	17.0068	4.83314	3.70503	3.52508		677881	0.0289614	860128	0.0367477
10	102	30.5883	14.3677	16.5727	9.10493	17.035	4.92855	3.76798	3.63487		598366	0.0255643	752599	0.0321536
11	102	30.5028	14.4365	16.4231	9.02601	16.9742	5.0377	3.85017	3.74965		469931	0.0200771	585243	0.0250036
12	102	30.6158	14.496	16.8094	9.29489	16.9717	4.71494	3.61813	3.47915		646435	0.0276179	824525	0.0352266
13	102	30.3295	14.047	16.4752	9.03305	17.1267	5.17465	3.99114	3.82277		566754	0.0242137	702556	0.0300156
14	102	30.5609	14.313	16.5531	9.08961	16.8611	5.03124	3.8581	3.73301		526300	0.0224854	656432	0.0280451
15	102	30.7966	14.5956	17.2305	9.42262	16.8437	4.44849	3.40575	3.25667		882526	0.0377046	1144388	0.0488922
16	102	30.6139	14.4392	16.7768	9.255	16.8305	4.8307	3.67748	3.57641		656426	0.0280448	830529	0.0354831
17	102	30.4764	14.2168	16.4946	8.99652	17.0938	5.07254	3.87283	3.77644		554739	0.0237004	691791	0.0295557
18	102	30.5079	14.3184	17.1642	9.37806	17.1983	4.56082	3.48398	3.38833		714720	0.0305353	929272	0.0397017
19	102	30.4713	14.133	16.4843	9.05114	16.9445	5.12414	3.94314	3.84846		499827	0.0213543	621583	0.0265562
20	102	30.4038	14.3163	16.5006	9.08116	16.9733	5.07112	3.92228	3.73133		582051	0.0248672	724987	0.030974
	102	30.4828	14.3141	16.6485	9.14299	17.0066	4.94848	3.79655	3.66009		585187	0.0250012	738826	0.0315652
By the end of SC period: NI * take day 102 as reference
1	102	17.9041	17.1102	25.7598	13.8712	20.5158	1.96113	1.47	1.40769		3535296	0.15104	5142951	0.219725
2	102	17.7748	17.2591	25.8959	13.9623	20.4876	1.85999	1.41248	1.34783		3485759	0.148924	5288798	0.225956
3	102	17.6078	17.2152	26.2131	14.1009	20.4803	1.77768	1.32107	1.28394		3640380	0.15553	5875108	0.251005
4	102	17.8988	17.2317	25.6304	13.8472	20.5802	1.95261	1.46232	1.39673		3305097	0.141205	4879052	0.20845
5	102	17.7545	17.1959	25.9184	14.0066	20.5267	1.86015	1.40173	1.33602		3568152	0.152444	5182269	0.221405
6	102	18.071	17.2273	25.5234	13.7796	20.3603	2.0391	1.53374	1.46556		2931758	0.125255	4459277	0.190516
7	102	18.0532	17.1225	25.5395	13.799	20.3717	2.06207	1.56484	1.48719		3191477	0.136351	4736825	0.202374
8	102	17.6252	17.2864	26.2026	14.1227	20.3925	1.76388	1.33005	1.27665		3516590	0.150241	5642893	0.241084
9	102	18.0621	17.1493	25.4614	13.7391	20.5353	2.04556	1.54137	1.46592		3398322	0.145188	4693949	0.200542
10	102	17.6185	17.2215	26.2433	14.1073	20.4217	1.77656	1.33772	1.27352		3780111	0.161499	6162873	0.263299
11	102	17.5046	17.3337	26.3426	14.1609	20.3919	1.72004	1.30098	1.24518		3469302	0.148221	5878814	0.251163
12	102	17.8671	17.2652	25.8667	13.9345	20.3488	1.90814	1.43167	1.37788		3396597	0.145114	5124336	0.218929
13	102	18.1509	17.1802	25.388	13.7341	20.3307	2.09854	1.59569	1.5218		2844087	0.121509	3900806	0.166656
14	102	17.8168	17.2601	25.8308	13.9206	20.4309	1.90954	1.44859	1.38264		3228242	0.137922	4787009	0.204518
15	102	18.1345	17.1363	25.2435	13.6631	20.5578	2.13188	1.59848	1.53447		2911541	0.124391	4020230	0.171758
16	102	17.8058	17.2889	25.8509	13.9062	20.469	1.8971	1.41702	1.3652		3204561	0.13691	5150587	0.220051
17	102	18.0569	17.086	25.3887	13.6929	20.473	2.14303	1.60977	1.54983		3025206	0.129247	4362205	0.186369
18	102	18.0544	17.1865	25.4292	13.7396	20.5302	2.04879	1.54185	1.46943		3247461	0.138743	4528112	0.193457
19	102	18.0444	17.2379	25.4095	13.7345	20.5568	2.03562	1.51948	1.46182		3152883	0.134702	4446376	0.189965
20	102	17.7589	17.257	25.9197	13.9599	20.4929	1.86926	1.39815	1.34419		3388873	0.144784	5140672	0.219627
	102	17.8782	17.2125	25.7529	13.8891	20.4627	1.94303	1.46185	1.39967		3.31108e+06	0.141461	4.97016e+06	0.212342

## Sheet: SD compliance
Average context-dependent fractions of symptomatic cases: Social Distancing (SI Table X)											Predicted outcomes at the end of suppression
End of suppression (Fig. 2)											Prevalence		Cumulative incidence
SD compliance=0.1
Run	Suppression ends on day	HH	HC	CD	SLA	WG	CL	GR	SCH		head count	fraction	head count	fraction
1	142	30.5688	14.9225	20.9285	11.4041	16.5665	2.26828	1.71944	1.62191		1403905	0.0599797	3909809	0.167041
2	144	30.6403	14.8877	20.8736	11.366	16.5534	2.29341	1.74259	1.6429		1498848	0.064036	3998066	0.170811
3	142	30.6766	14.8586	20.7115	11.277	16.5784	2.37951	1.80613	1.71222		1625890	0.0694637	3975055	0.169828
4	139	30.4894	14.8537	21.0221	11.4104	16.5524	2.28294	1.73292	1.65621		1582239	0.0675987	4289012	0.183242
5	139	30.8502	14.8395	20.4461	11.1472	16.4326	2.53481	1.92039	1.82926		1614007	0.068956	3678639	0.157164
6	148	30.702	14.8733	20.7352	11.288	16.5344	2.35975	1.81164	1.69564		1549376	0.0661947	3932571	0.168013
7	144	30.6642	14.9103	20.7952	11.3367	16.5139	2.33171	1.77227	1.6758		1589541	0.0679107	4124292	0.176204
8	142	30.6848	14.8898	20.7376	11.2761	16.4778	2.40377	1.81516	1.71499		1600614	0.0683838	3970679	0.169641
9	145	30.6253	14.9082	20.8295	11.3475	16.5613	2.31333	1.75684	1.65811		1592774	0.0680488	4230111	0.180725
10	138	30.6375	14.8585	20.8936	11.3709	16.4854	2.31608	1.76051	1.67749		1604086	0.0685321	4172047	0.178244
11	146	30.4846	14.8396	21.0624	11.46	16.5754	2.2561	1.71295	1.60897		1559237	0.066616	4337340	0.185306
12	145	30.7127	14.8926	20.7422	11.2932	16.4925	2.36897	1.79335	1.70441		1600119	0.0683626	4160171	0.177737
13	140	30.5428	14.9157	20.9722	11.4175	16.6085	2.24133	1.69123	1.61081		1419792	0.0606584	4076443	0.17416
14	140	30.5832	14.8348	20.906	11.3651	16.558	2.33606	1.75373	1.66313		1537144	0.0656721	4085398	0.174542
15	143	30.6362	14.9226	20.7936	11.3016	16.5356	2.34535	1.77325	1.6919		1473927	0.0629713	3900835	0.166657
16	140	30.6706	14.875	20.7601	11.2813	16.5563	2.36967	1.78016	1.70686		1576090	0.067336	4046687	0.172889
17	145	30.5003	14.8597	21.0903	11.4602	16.4933	2.25919	1.7208	1.61617		1558949	0.0666037	4360420	0.186292
18	153	30.4649	14.8496	21.1376	11.4907	16.5278	2.23286	1.69315	1.60336		1550468	0.0662414	4417329	0.188724
19	145	30.5811	14.9354	20.9023	11.3783	16.5748	2.27472	1.71178	1.64153		1409034	0.0601988	4087037	0.174612
20	144	30.5108	14.9017	21.064	11.4223	16.6029	2.22266	1.6832	1.59256		1506853	0.064378	4350998	0.18589
avg	143.2	30.6113	14.8814	20.8702	11.3547	16.5391	2.31953	1.75757	1.66621		1.54264e+06	0.0659071	4.10515e+06	0.175386
SD compliance=0.2
1	141	32.5042	14.6792	20.2776	11.0644	15.2146	2.50961	1.91801	1.83239		1199968	0.0512668	2873461	0.122764
2	143	32.5535	14.8244	20.3202	11.094	15.1732	2.42314	1.85347	1.75804		1214283	0.0518784	2973415	0.127035
3	144	32.5758	14.7041	20.1101	10.9503	15.1801	2.59731	1.9938	1.88848		1284280	0.0548689	2903779	0.12406
4	137	32.7615	14.7671	19.8393	10.8485	15.197	2.62961	2.02439	1.93257		1257228	0.0537131	2694601	0.115123
5	136	32.6199	14.8414	20.14	10.9639	15.1741	2.53139	1.91723	1.81208		1186966	0.0507113	2755639	0.11773
6	142	32.5581	14.8266	20.2023	11.0397	15.1824	2.48991	1.89351	1.8074		1218839	0.052073	2856356	0.122033
7	141	32.5955	14.8181	20.1964	11.0454	15.2127	2.46478	1.88753	1.77955		1271228	0.0543113	2976938	0.127185
8	140	32.5814	14.811	20.261	11.0457	15.2182	2.45659	1.86306	1.763		1194369	0.0510276	2895913	0.123723
9	147	32.6422	14.8282	20.1786	10.9964	15.126	2.51024	1.90881	1.80945		1211223	0.0517477	2827448	0.120798
10	141	32.5402	14.7505	20.208	11.0358	15.1988	2.51504	1.91737	1.83423		1190356	0.0508561	2797085	0.119501
11	140	32.6453	14.8398	20.1313	10.9783	15.1356	2.52771	1.92359	1.81846		1186756	0.0507023	2777264	0.11865
12	139	32.6673	14.8307	20.0628	10.9501	15.1572	2.52879	1.94756	1.85561		1269905	0.0542548	2891227	0.12352
13	138	32.7258	14.8254	19.9693	10.9038	15.1392	2.57007	1.97989	1.88655		1267291	0.0541431	2809330	0.120024
14	137	32.6635	14.7366	20.0834	10.9686	15.1248	2.60278	1.95415	1.86614		1322895	0.0565187	2934882	0.125388
15	136	32.7127	14.7317	19.986	10.9239	15.112	2.64767	1.98676	1.89931		1317468	0.0562868	2847997	0.121676
16	141	32.6892	14.837	19.9005	10.8976	15.1181	2.63725	2.01017	1.91013		1009012	0.0431085	2388761	0.102056
17	146	32.5702	14.8332	20.2324	11.0482	15.2256	2.43925	1.87449	1.77671		1218520	0.0520594	2970272	0.1269
18	144	32.5447	14.777	20.2437	11.0767	15.2198	2.46709	1.88165	1.78926		1352279	0.0577741	3195545	0.136525
19	145	32.6084	14.8415	20.1598	10.9876	15.1724	2.51179	1.92083	1.79786		1253369	0.0535483	2956176	0.126298
20	142	32.7129	14.8656	20.1034	10.9234	15.1192	2.50901	1.92984	1.83672		1199701	0.0512554	2782701	0.118887
avg	141	32.6236	14.7985	20.1303	10.9871	15.17	2.52845	1.92931	1.8327		1.2313e+06	0.0526053	2.85544e+06	0.121994
SD compliance=0.3
1	144	34.6226	14.6216	19.1338	10.4657	13.8616	2.91652	2.22895	2.14911		812377	0.0347076	1682433	0.0718794
2	138	34.6938	14.6864	19.3167	10.5644	13.7858	2.78361	2.13655	2.03273		865642	0.0369832	1807857	0.0772379
3	146	34.8007	14.6538	19.1756	10.4434	13.7456	2.88317	2.20237	2.09534		873806	0.037332	1779640	0.0760324
4	150	34.7039	14.5666	19.175	10.5228	13.7993	2.9131	2.2115	2.10777		904680	0.0386511	1821822	0.0778346
5	138	34.5557	14.5775	19.3689	10.6074	13.8095	2.8368	2.17602	2.06819		937892	0.04007	1931936	0.082539
6	143	34.6225	14.6555	19.1892	10.4474	13.825	2.89856	2.2425	2.1193		745329	0.031843	1601418	0.0684181
7	143	34.6729	14.5189	19.3029	10.4763	13.7986	2.89731	2.21914	2.11397		969855	0.0414356	1915963	0.0818566
8	137	34.6466	14.6235	19.4673	10.6224	13.7879	2.75228	2.09917	2.00076		896914	0.0383193	1877065	0.0801947
9	141	34.4925	14.6478	19.3108	10.5825	13.8364	2.84498	2.19761	2.08752		791986	0.0338364	1664898	0.0711302
10	141	34.663	14.5269	19.1246	10.4553	13.8495	2.95358	2.26465	2.16245		871825	0.0372474	1751023	0.0748098
11	142	34.6233	14.669	19.3422	10.6028	13.8527	2.76521	2.12797	2.01684		911235	0.0389311	1918712	0.081974
12	142	34.6639	14.7002	19.4194	10.601	13.7906	2.7317	2.10724	1.98582		923296	0.0394464	1987786	0.084925
13	147	34.6767	14.614	19.3076	10.5839	13.7591	2.82222	2.16444	2.07197		990448	0.0423154	2001331	0.0855038
14	145	34.4645	14.4266	19.2549	10.5174	13.8981	2.97606	2.28534	2.17713		825628	0.0352737	1686757	0.072064
15	148	34.5413	14.4837	19.0524	10.3948	13.8577	3.07039	2.3582	2.24152		854395	0.0365027	1668139	0.071268
16	147	34.648	14.6636	19.1243	10.4755	13.858	2.88284	2.22025	2.1276		767186	0.0327769	1623652	0.069368
17	139	32.9305	14.6019	19.8219	10.8483	14.9611	2.75262	2.09445	1.98917		937090	0.0400357	2410351	0.10297
18	145	34.7573	14.6885	19.2906	10.5685	13.755	2.78947	2.12246	2.02816		904815	0.038656	1900098	0.081178
19	143	34.6748	14.5873	19.1661	10.4922	13.846	2.8971	2.21285	2.12375		845565	0.0361255	1725480	0.073718
20	141	34.6506	14.5634	19.1893	10.5049	13.86	2.88794	2.22365	2.12032		862851	0.036864	1774842	0.075827
avg	143	34.5553	14.6038	19.2767	10.5388	13.8769	2.86277	2.19477	2.09097		874641	0.0373677	1.82656e+06	0.0780364
SD compliance=0.4
1	147	36.4535	14.2639	18.2287	9.99632	12.7067	3.29015	2.59606	2.46468		456758	0.0195143	857465	0.0366339
2	141	36.679	14.2903	18.1986	10.0169	12.5797	3.2591	2.56223	2.41416		452077	0.0193143	860982	0.0367841
3	143	36.6516	14.3424	18.3047	9.95367	12.5465	3.26075	2.53252	2.40786		487708	0.0208366	929736	0.0397216
4	145	36.6873	14.4032	18.2237	9.95812	12.5213	3.23852	2.53264	2.43529		458333	0.0195816	880970	0.0376381
5	138	36.6346	14.2616	18.2617	10.0482	12.5843	3.25496	2.52754	2.42706		526985	0.0225146	994048	0.0424692
6	144	36.7455	14.323	18.2506	9.9786	12.5002	3.25029	2.53139	2.42046		478823	0.020457	913917	0.0390457
7	137	36.6712	14.4063	18.4131	10.0893	12.5137	3.14876	2.4277	2.32994		469311	0.0200506	918818	0.0392551
8	147	36.5471	14.4022	18.4838	10.0913	12.609	3.12201	2.41036	2.33418		443716	0.0189571	879120	0.0375591
9	139	36.7082	14.359	18.4824	10.0742	12.4687	3.15894	2.44959	2.29901		489026	0.0208929	963585	0.0411677
10	138	36.6032	14.4087	18.2855	9.95793	12.6591	3.21471	2.48352	2.38737		397537	0.0169842	783398	0.0334695
11	139	36.7362	14.3641	18.2746	10.0373	12.5062	3.1994	2.48548	2.39669		516042	0.0220471	987645	0.042195
12	142	36.6019	14.4625	18.561	10.1444	12.4836	3.06934	2.40009	2.27703		481774	0.020583	974502	0.041634
13	141	36.4587	14.16	18.5277	10.0962	12.5805	3.27137	2.50939	2.39618		546794	0.0233609	1050732	0.04489
14	145	36.5556	14.3931	18.3815	10.0897	12.6056	3.15758	2.44493	2.37198		482193	0.020601	946088	0.04042
15	146	36.6069	14.2292	18.3961	10.0418	12.5503	3.25406	2.53114	2.3905		438056	0.0187153	850625	0.0363417
16	140	36.6829	14.3811	18.3202	10.066	12.5483	3.18502	2.47157	2.34496		432732	0.0184878	856710	0.0366016
17	141	36.697	14.3761	18.35	10.0892	12.5155	3.16647	2.46013	2.34561		457785	0.0195582	920138	0.039311
18	140	36.7237	14.3345	18.3399	9.98307	12.5116	3.19693	2.49733	2.41287		540671	0.0230993	1030011	0.044005
19	143	36.7276	14.3803	18.3612	10.0627	12.4974	3.16793	2.46108	2.34179		509326	0.0217602	990984	0.0423383
20	140	36.5104	14.1817	18.5083	10.1181	12.5961	3.22016	2.45842	2.40678		361617	0.0154495	722131	0.0308519
avg	141.8	36.6341	14.3362	18.3577	10.0447	12.5542	3.20432	2.48866	2.38022		471363	0.0201383	915580	0.0391166
SD compliance=0.5
1	137	38.6123	14.2886	17.676	9.82124	11.2436	3.30501	2.55356	2.49966		181444	0.00775192	370593	0.015833
2	143	38.5665	14.0599	17.6549	9.72332	11.381	3.39438	2.65443	2.56567		162610	0.00694726	329074	0.0140592
3	140	38.2935	14.0926	17.9339	9.88679	11.4304	3.3533	2.54644	2.46307		163605	0.00698977	338139	0.0144465
4	144	38.5931	14.3338	17.9603	9.85428	11.2148	3.19338	2.45965	2.39073		164527	0.00702917	350903	0.0149918
5	140	38.489	14.1583	17.8438	9.79596	11.3408	3.29508	2.58052	2.49642		167989	0.00717707	345318	0.0147532
6	139	38.4531	14.3836	17.9205	9.81804	11.2564	3.20182	2.54125	2.42534		168102	0.0071819	350566	0.0149774
7	139	38.1203	13.9371	18.1715	9.92537	11.4888	3.28781	2.56857	2.5007		168079	0.00718092	347373	0.014841
8	140	38.476	14.2206	17.8019	9.80826	11.3205	3.30103	2.57584	2.49583		197748	0.00844848	405699	0.0173329
9	137	38.4632	14.3653	18.0305	9.82649	11.3238	3.16745	2.44776	2.37559		165257	0.00706035	348273	0.0148794
10	140	38.4946	14.2886	17.8122	9.74698	11.3313	3.29633	2.53412	2.49588		179463	0.00766728	367485	0.0157002
11	140	38.4481	14.0323	17.9445	9.81761	11.4496	3.27656	2.54971	2.48154		164936	0.00704664	341819	0.014603
12	143	38.5878	14.339	17.9523	9.80556	11.1798	3.21365	2.4808	2.44104		181358	0.00774824	385200	0.016457
13	145	38.6554	14.204	17.8397	9.83029	11.2388	3.27338	2.54431	2.41409		182692	0.00780524	379981	0.016234
14	144	38.4314	14.1655	18.0153	9.79544	11.3081	3.30468	2.50414	2.47548		175205	0.00748537	363342	0.015523
15	140	38.362	14.0822	17.9147	9.74945	11.4043	3.34356	2.64332	2.50038		170375	0.007279	346438	0.0148
16	143	38.2393	14.1502	17.8096	9.86105	11.3918	3.36005	2.63694	2.55107		165355	0.00706454	333592	0.0142522
17	142	38.3673	14.2198	17.8428	9.86482	11.3849	3.27458	2.56098	2.48484		186899	0.00798497	386447	0.01651
18	139	38.5722	14.0429	17.9271	9.81598	11.2174	3.31324	2.6357	2.47544		147797	0.0063144	309836	0.013237
19	143	38.4091	14.0187	18.0458	9.82289	11.4061	3.28552	2.53139	2.4805		175333	0.00749084	365516	0.015616
20	140	38.5576	14.0954	17.9781	9.77682	11.2669	3.27667	2.55859	2.48989		174994	0.0074763	364918	0.01559
avg	140.9	38.4596	14.1739	17.9038	9.81733	11.329	3.28587	2.5554	2.47516		172188	0.00735648	356526	0.0152318
SD compliance=0.6
1	148	40.3403	14.1416	18.2656	10.0169	9.66481	2.9587	2.32503	2.28706		44062	0.00188248	116413	0.00497357
2	141	40.6812	14.0655	18.0274	9.79005	9.79898	2.94701	2.31243	2.37743		43264	0.00184839	113575	0.00485232
3	140	40.5129	14.082	18.1011	9.96109	9.82007	2.91094	2.30159	2.3103		40447	0.00172804	105540	0.00450904
4	140	40.5126	13.8652	18.2123	9.99221	10.0304	2.91505	2.33459	2.1376		46995	0.00200779	122780	0.00524559
5	142	40.5287	14.0098	17.9897	10.1215	9.95505	2.82511	2.3418	2.22841		43392	0.00185386	114346	0.00488526
6	144	40.4741	14.253	18.0947	9.90526	9.75255	2.97981	2.30981	2.23066		43892	0.00187522	115275	0.00492495
7	149	40.5594	14.1895	18.2964	10.0148	9.77371	2.80545	2.24821	2.11257		37363	0.00159628	100830	0.00430781
8	146	40.5035	13.9417	18.1153	9.89508	9.79394	3.05578	2.39063	2.30405		41516	0.00177371	107269	0.0045829
9	144	40.5774	14.3791	18.1346	9.79245	9.65408	2.90741	2.2822	2.27281		40754	0.00174115	107911	0.00461033
10	142	40.2513	14.179	18.1125	10.0546	10.0671	2.8563	2.25882	2.22048		39570	0.00169057	103113	0.00440535
11	148	40.4295	14.2947	18.1954	10.0107	9.68851	2.91484	2.25371	2.2127		41768	0.0017844	110204	0.004708
12	144	40.3915	14.1517	18.2181	10.0002	9.74876	3.02491	2.30543	2.15941		35170	0.00150258	95573	0.00408321
13	145	40.3175	13.8966	18.3205	9.9505	10.1195	2.92797	2.30671	2.16078		40145	0.00171513	108338	0.0046285
14	147	40.6403	14.1772	18.1943	10.0501	9.79445	2.82557	2.1388	2.17924		42306	0.0018074	114249	0.00488111
15	142	40.319	13.9577	18.2997	10.0325	9.89062	2.95434	2.34755	2.19862		43991	0.00187945	117026	0.00499976
16	151	40.2204	14.1298	18.4586	9.95578	9.81962	2.88267	2.29611	2.237		46616	0.0019916	123276	0.00526678
17	142	40.3753	13.9957	17.983	10.0587	9.99779	2.97788	2.3544	2.25725		38958	0.00166442	104321	0.0044569
18	143	40.1891	14.1224	18.4084	9.94425	9.85399	2.9026	2.30515	2.274		43732	0.0018683	115392	0.0049299
19	142	40.7663	14.2456	17.917	9.74697	9.72697	2.98937	2.33275	2.27509		45798	0.00195665	119680	0.0051131
20	141	40.3629	14.1694	18.0884	9.95691	10.0002	2.93244	2.2937	2.19615		41020	0.0017525	108879	0.0046516
avg	144.05	40.4477	14.1124	18.1716	9.96253	9.84755	2.92471	2.30197	2.23158	#DIV/0!	42037.9	0.001796	111200	0.0047508
SD compliance=0.7
1	138	42.5258	14.3091	18.8675	10.1118	8.17087	2.31938	1.90367	1.79186		7206	0.000307865	33544	0.00143312
2	141	42.8773	14.2234	19.029	10.1162	7.9798	2.2137	1.7279	1.83279		7245	0.000309532	34810	0.0014872
3	141	42.409	14.1354	19.207	10.1623	8.23041	2.25161	1.88818	1.71603		7739	0.000330637	35131	0.00150092
4	142	42.3144	13.9603	19.0691	10.4179	8.30145	2.39746	1.84144	1.69796		6602	0.00028206	32204	0.00137587
5	140	42.6422	14.0352	18.969	10.2713	8.03949	2.41987	1.87782	1.74507		7007	0.000299363	34772	0.00148558
6	141	42.291	14.1963	18.7442	10.266	8.47283	2.31865	1.8663	1.84463		7431	0.000317478	35501	0.00151673
7	143	42.4289	13.9482	18.986	10.5386	8.32934	2.22201	1.80698	1.73994		5953	0.000254333	30212	0.00129076
8	138	42.7223	14.0498	18.9877	10.5781	7.87596	2.34818	1.7162	1.72181		6939	0.000296458	34365	0.00146819
9	143	42.4289	13.9482	18.986	10.5386	8.32934	2.22201	1.80698	1.73994		5953	0.000254333	30212	0.00129076
10	138	42.7223	14.0498	18.9877	10.5781	7.87596	2.34818	1.7162	1.72181		6939	0.000296458	34365	0.00146819
11	144	42.7526	13.8373	18.8204	10.1492	8.3624	2.41009	1.9355	1.73252		6883	0.000294066	33719	0.00144059
12	139	41.7465	14.0294	19.3646	10.6897	8.33972	2.20307	1.81992	1.80715		5908	0.00025241	30242	0.00129204
13	143	42.1116	14.2455	19.2631	10.3044	8.44212	2.21803	1.69523	1.71998		5901	0.000252111	31225	0.00133404
14	140	42.5054	13.6904	19.0065	10.3988	8.5126	2.45356	1.75666	1.67603		7092	0.000302995	33406	0.00142722
15	143	41.5993	14.265	19.2592	10.687	8.42118	2.34761	1.8441	1.57661		6295	0.000268944	30505	0.00130328
16	139	42.8891	14.026	18.5954	10.0872	8.17759	2.40801	1.91472	1.902		8085	0.000345419	37784	0.00161426
17	144	42.3969	13.9422	19.0563	10.3967	8.19614	2.38851	1.82136	1.80192		6034	0.000257793	29369	0.00125475
18	145	42.5865	13.8711	19.2473	9.94615	8.37965	2.39583	1.80263	1.77096		6901	0.000294835	33452	0.00142919
19	145	42.4661	14.0865	18.9866	10.3589	8.08467	2.339	1.82368	1.85454		6491	0.000277318	31174	0.00133186
20	141	42.5085	14.4971	18.7835	10.2995	8.2202	2.2126	1.79895	1.67958		7072	0.00030214	34580	0.00147738
avg	141.4	42.4462	14.0673	19.0108	10.3448	8.23709	2.32187	1.81822	1.75366		6783.8	0.000289827	33028.6	0.0014111
SD compliance=0.8
1	143	44.024	13.7679	19.317	10.599	7.05397	2.06917	1.51208	1.65678		1021	4.36207e-05	13695	0.000585098
2	145	43.806	13.8916	19.7751	10.7187	6.93199	1.80025	1.48986	1.58643		975	4.16554e-05	14398	0.000615133
3	145	44.6353	13.9409	19.0251	9.97228	7.18004	2.00798	1.60909	1.62937		1154	4.93029e-05	14645	0.000625685
4	145	43.7715	14.3532	19.3974	10.4857	7.39769	1.82881	1.44656	1.31914		872	3.72549e-05	13268	0.000566855
5	141	44.8571	13.7909	18.4227	10.1607	7.34404	2.16288	1.62737	1.63433		1004	4.28944e-05	14283	0.000610219
6	140	44.954	13.2029	18.8477	10.5813	7.56536	1.79641	1.53352	1.51891		740	3.16154e-05	13639	0.000582705
7	143	45.0474	13.6989	18.7977	10.3758	6.95999	1.9682	1.56885	1.58311		801	3.42215e-05	13944	0.000595736
8	142	44.7279	13.8092	18.5724	10.7208	6.56537	2.20495	1.77385	1.62544		942	4.02455e-05	14052	0.00060035
9	146	44.3508	13.6352	18.9591	10.9931	6.83749	2.05789	1.62639	1.5401		1115	4.76367e-05	14956	0.000638972
10	140	43.9482	14.2306	18.8568	10.8873	6.97906	2.09372	1.52875	1.47557		905	3.86647e-05	14962	0.000639229
11	146	44.5679	13.5751	19.2412	10.5918	6.90282	2.01216	1.5161	1.59296		938	4.00746e-05	14257	0.000609109
12	145	44.4977	13.865	18.9799	10.6876	6.93251	2.00789	1.53586	1.49359		951	4.063e-05	14111	0.000602871
13	146	44.9666	13.6163	18.4091	10.2741	7.5	1.89171	1.70455	1.6377		1007	4.30225e-05	14866	0.000635127
14	145	44.0629	13.7617	19.1165	10.5087	7.19545	2.12182	1.69344	1.53949		917	3.91774e-05	14834	0.00063376
15	140	45.7109	13.7657	18.2319	9.9554	6.97796	1.95435	1.82975	1.57398		1075	4.59277e-05	15128	0.000646321
16	148	44.3929	14.2052	18.8165	10.736	7.02406	1.90592	1.53473	1.38482		924	3.94765e-05	13910	0.000594284
17	147	43.8047	13.5345	19.2692	10.4483	7.80746	2.12652	1.58913	1.42024		793	3.38797e-05	12954	0.00055344
18	144	44.8628	13.6971	19.3947	10.1134	6.52305	2.10724	1.54352	1.75827		1133	4.84057e-05	14775	0.000631239
19	145	45.3049	13.8617	18.6054	10.3104	6.77208	1.88581	1.80157	1.4581		975	4.16554e-05	15304	0.00065384
20	147	44.4538	14.0159	19.436	9.97995	7.30871	1.87569	1.51995	1.41		1110	4.74231e-05	15343	0.000655506
avg	144.15	44.5374	13.811	18.9736	10.455	7.08795	1.99397	1.59925	1.54192		967.6	4.13392e-05	14366.2	0.000613774
SD compliance=0.9
1	139	45.9478	13.0286	17.9984	10.3043	7.20392	2.06315	1.6186	1.83518		139	5.93856e-06	8810	0.000376394
2	146	45.3712	14.1958	18.3447	9.51365	6.88993	2.17577	2.04778	1.46118		129	5.51133e-06	9409	0.000401985
3	141	45.8342	13.2537	18.0772	10.3596	7.00504	2.06095	1.69919	1.71015		146	6.23763e-06	9166	0.000391603
4	140	46.1049	13.0068	19.0978	9.67806	6.69714	2.16614	1.73887	1.51033		162	6.9212e-06	10090	0.00043108
5	141	45.8164	12.9895	18.746	10.5393	6.64455	1.89386	1.66916	1.70126		176	7.51933e-06	9377	0.000400618
6	141	46.152	13.1594	17.8945	10.3513	6.88521	2.19716	1.68018	1.68018		138	5.89584e-06	8557	0.000365585
7	140	46.733	14.0012	18.0149	9.98755	6.31612	1.89795	1.48309	1.56607		190	8.11746e-06	9672	0.000413221
8	139	46.8243	12.407	18.0956	10.3273	6.44306	2.20206	1.86563	1.83505		155	6.62214e-06	9856	0.000421083
9	143	46.0371	13.4236	18.6296	9.77005	6.67678	2.01938	1.64585	1.7976		172	7.34844e-06	8614	0.00036802
10	142	47.1875	13.1745	17.7569	9.11903	6.8049	2.32558	1.89025	1.74132		165	7.04937e-06	8764	0.000374429
11	145	46.4444	12.9265	17.922	9.7253	6.84537	2.3704	1.92734	1.83872		183	7.8184e-06	9059	0.000387032
12	142	45.9277	13.418	18.3253	9.87188	6.70327	2.17342	1.92176	1.65866		153	6.53669e-06	8778	0.000375027
13	138	44.8819	13.5504	18.122	10.4595	7.29816	2.35045	1.7981	1.53955		119	5.08409e-06	8547	0.000365158
14	139	46.3679	13.6845	18.4996	9.71347	6.71739	2.0925	1.49804	1.4267		163	6.96393e-06	8450	0.000361013
15	140	46.1795	13.0989	18.3155	9.57141	6.95163	2.24061	1.84994	1.79249		131	5.59678e-06	8737	0.000373275
16	144	45.8537	13.1491	18.6233	9.74526	7.07859	2.2439	1.71274	1.5935		199	8.50197e-06	9268	0.000395961
17	140	46.227	13.6335	18.2097	9.90277	6.80617	2.10315	1.60643	1.51131		158	6.75031e-06	9514	0.000406471
18	142	45.5799	13.3333	18.2968	10.1985	7.07419	2.2466	1.78683	1.4838		149	6.3658e-06	9612	0.000410658
19	143	45.4564	13.0533	19.2681	9.99693	6.79751	2.23858	1.80926	1.37994		194	8.28835e-06	9847	0.000420698
20	144	45.3533	13.4318	18.3204	10.2735	7.1031	2.28703	1.65779	1.57309		119	5.08409e-06	8313	0.00035516
avg	141.45	46.014	13.296	18.3279	9.97043	6.8471	2.16743	1.74534	1.6318		157	6.70759e-06	9122	0.000389724
SD compliance=0.10	1
1	137	48.0563	12.3099	17.1268	9.74648	7.01408	2.26761	1.83099	1.64789		27	1.15353e-06	7165	0.000306114
2	141	48.7546	12.3155	16.0363	8.37946	6.9957	3.15191	2.32165	2.0449		21	8.97193e-07	6550	0.000279839
3	142	47.9548	12.6016	17.5432	8.73984	7.12652	2.09604	2.05793	1.88008		38	1.62349e-06	7931	0.00033884
4	146	48.4593	12.8506	17.0236	9.36852	6.46677	2.45958	1.60287	1.76869		39	1.66622e-06	7290	0.000311454
5	145	47.0756	13.4618	16.7594	9.30927	6.89374	2.57837	2.10341	1.81843		35	1.49532e-06	7426	0.000317265
6	143	47.1186	13.3096	16.781	9.63227	7.1213	2.57958	1.8112	1.64654		30	1.2817e-06	7346	0.000313847
7	140	48.4759	12.167	16.7136	9.5543	6.86475	2.39498	1.89549	1.93391		54	2.30707e-06	7864	0.000335977
8	145	46.347	12.9284	17.8292	9.90679	7.20084	2.25496	1.66867	1.8641		39	1.66622e-06	6714	0.000286845
9	138	47.6644	12.8569	16.7082	9.035	7.49744	2.37224	2.05008	1.81579		35	1.49532e-06	6888	0.000294279
10	142	46.5428	13.1063	17.8682	9.98083	7.23868	2.09347	1.78387	1.38582		59	2.52069e-06	6834	0.000291972
11	143	47.8068	12.908	17.442	8.9204	6.4983	2.27441	2.08241	2.06764		32	1.36715e-06	6829	0.000291759
12	141	48.7904	12.1521	16.683	8.9498	6.74032	2.57307	2.11159	1.99972		21	8.97193e-07	7188	0.000307096
13	143	48.9848	12.8638	16.1579	9.03024	6.47451	2.76871	1.81741	1.9026		33	1.40987e-06	7096	0.000303166
14	137	47.9326	12.8656	16.8275	9.66719	6.4544	2.6221	1.74326	1.88734		27	1.15353e-06	6988	0.000298552
15	144	47.68	13.4691	16.2473	9.23636	6.95273	2.57455	1.93455	1.90545		28	1.19626e-06	6931	0.000296116
16	140	47.9313	12.4122	17.07	9.48478	6.8306	2.25085	1.99063	2.02966		37	1.58077e-06	7736	0.000330509
17	142	47.6514	12.8198	16.3318	8.80185	8.15147	2.74606	1.53201	1.9656		26	1.11081e-06	6971	0.000297825
18	144	48.3259	12.8199	17.212	8.73329	6.65818	2.58434	1.7823	1.88415		39	1.66622e-06	7905	0.000337729
19	144	47.3852	13.178	17.2423	9.22458	6.99126	2.06686	1.96976	1.94202		26	1.11081e-06	7256	0.000310002
20	147	46.9014	12.2676	18.1408	9.30986	7.49296	2.38028	1.88732	1.61972		19	8.11746e-07	7152	0.000305558
avg	142.2	47.792	12.7832	16.9872	9.25056	6.98323	2.4545	1.89887	1.8505		33.25	1.42056e-06	7203	0.000307737

## Sheet: prevalence_182d_SD
The average differences between early and delayed interventions (SI Table IX)
taken from average prevalence
Active cases	day for threshold 1000	day for threshold 2000	difference
50	148.05	172.45	24.4
45	151	175.35	24.35
40	153.65	177.55	23.9
35	156.7	181.3	24.6
30	161.9	182.444	20.5444
threshold 1000							threshold 2000
prevalence	50	45	40	35	30			50	45	40	35	30
run							run
1	158	170	173	178	182		1	165	167	170	177	179
2	139	141	142	144	146		2	178	185	187	189	193
3	148	151	156	158	164		3	162	171	172	178	180
4	154	159	160	164	164		4	179	182	183	189	190
5	160	162	164	168	170		5	190	191	195	195
6	144	146	146	149	152		6	171	173	177	195
7	137	139	139	142	144		7	175	178	182	185	187
8	145	145	146	152	153		8	177	181	182	188	191
9	145	146	148	150	157		9	169	170	173	174	179
10	138	143	146	150	172		10	172	174	176	179	181
11	145	148	150	150	154			166	171	174	179	180
12	146	148	163	166	167			174	175	177	179	180
13	151	158	163	168	169			164	165	166	167	172
14	142	144	146	155	161			173	176	178	181	182
15	148	149	151	152	172			172	174	175	177	179
16	158	160	162	165	169			171	173	176	178	181
17	146	147	149	152	157			166	170	172	173	175
18	151	152	152	153	161			170	172	173	176	178
19	156	160	162	162	167			188	190	191	194	196
20	150	152	155	156	157			167	169	172	173	181
avg	148.05	151	153.65	156.7	161.9		avg	172.45	175.35	177.55	181.3	182.444
std	6.70801	8.07856	8.8987	9.18294	9.51951			7.34471	7.16185	7.22914	7.98749	6.37294
	24.4	24.35	23.9	24.6	20.5444		23.5589
	9.94696	10.7961	11.465	12.1707	11.4558		11.1669

## Sheet: FoI_home
Last day of social distancing (SD) strategy for different micro-distancing levels in households
SD=0.9	Last day suppression
FoI	0.75	0.8	0.85	0.9	0.95	1	1.05	1.1	1.15	1.2	1.25
1	141	140	146	144	146	139	140	143	143	146	143
2	141	145	139	140	145	146	144	143	143	140	140
3	142	145	140	141	143	141	142	141	146	142	144
4	145	147	141	142	149	140	145	139	144	146	146
5	143	145	142	148	143	141	140	143	143	144	146
6	140	143	140	142	141	141	143	140	143	147	143
7	141	143	144	141	144	140	143	143	141	148	142
8	142	142	140	144	140	139	139	144	138	142	144
9	143	140	147	136	146	143	144	144	146	138	142
10	146	145	143	145	143	142	147	151	143	147	145
SD=0.8	Last day suppression
FoI	0.75	0.8	0.85	0.9	0.95	1	1.05	1.1	1.15	1.2	1.25
1	141	139	142	139	149	143	146	139	143	146	152
2	137	142	144	142	146	145	143	146	143	143	141
3	146	139	142	147	142	145	139	142	144	143	143
4	142	142	144	142	141	145	140	142	142	140	145
5	149	148	140	144	143	141	143	143	146	144	145
6	139	143	143	140	144	140	142	139	146	145	143
7	141	143	144	144	140	143	143	137	145	141	145
8	142	140	145	146	142	142	142	145	140	145	141
9	137	145	145	144	139	146	152	145	145	145	141
10	142	143	141	142	142	140	141	143	141	139	143
SD=0.7	Last day suppression
FoI	0.75	0.8	0.85	0.9	0.95	1	1.05	1.1	1.15	1.2	1.25
1	144	140	146	142	144	138	138	142	141	143	142
2	144	140	139	143	139	141	142	148	144	144	142
3	144	141	145	144	148	141	139	142	141	143	144
4	140	146	146	144	138	142	140	148	141	144	145
5	142	143	143	147	152	140	146	147	147	144	143
6	143	141	144	146	143	141	145	141	144	145	141
7	143	145	141	142	140	143	141	136	140	144	142
8	146	144	141	146	140	138	143	143	143	143	144
9	146	143	141	138	141	143	143	140	142	142	147
10	142	143	141	144	144	138	142	143	139	148	141

## Sheet: FoI_comm
Last day of social distancing (SD) strategy for different micro-distancing levels in community
SD=0.9	0.25	0.3	0.35	0.4	0.45	0.5	0.55	0.6	0.65	0.7	0.75
1	142	145	145	145	145	139	142	143	145	147	141
2	139	140	143	141	142	146	141	146	145	144	141
3	141	144	141	138	137	141	147	142	147	139	139
4	143	143	148	140	143	140	143	142	147	139	140
5	143	144	142	141	140	141	146	142	142	142	145
6	143	142	143	142	142	141	145	146	145	150	144
7	144	145	140	140	144	140	144	145	146	147	142
8	141	141	142	138	148	139	141	142	147	139	139
9	148	147	143	149	143	143	142	144	141	149	143
10	140	149	140	146	150	142	142	148	143	142	141
SD=0.8	Last day suppression
FoI	0.25	0.3	0.35	0.4	0.45	0.5	0.55	0.6	0.65	0.7	0.75
1	145	144	139	139	138	143	141	142	143	144	143
2	137	143	143	143	148	145	142	142	139	142	140
3	145	143	146	141	143	145	137	145	144	145	139
4	143	145	144	143	141	145	146	140	142	143	144
5	145	141	147	144	144	141	143	144	142	142	142
6	144	137	141	144	148	140	141	146	145	139	146
7	148	142	141	141	144	143	139	144	144	142	140
8	147	143	143	148	145	142	139	147	146	140	139
9	145	144	147	140	142	146	142	143	144	142	137
10	140	145	144	145	142	140	142	143	140	143	144
SD=0.7	Last day suppression
FoI	0.25	0.3	0.35	0.4	0.45	0.5	0.55	0.6	0.65	0.7	0.75
1	139	144	144	146	144	138	144	149	141	146	141
2	140	138	137	145	147	141	144	146	146	143	146
3	136	144	143	144	144	141	142	142	142	143	147
4	141	143	145	148	149	142	140	139	143	143	142
5	143	151	144	145	139	140	140	144	141	143	143
6	144	144	143	143	141	141	142	144	143	142	140
7	141	142	144	141	140	143	143	139	142	144	144
8	141	144	146	142	143	138	143	145	144	145	142
9	148	141	146	144	142	143	142	139	146	144	138
10	141	144	142	144	140	138	141	145	144	140	144

## Sheet: FoI_work
Last day of social distancing (SD) strategy for different micro-distancing levels in workplace/schools
SD=0.9	0	0.05	0.1	0.15	0.2	0.25	0.3	0.35	0.4	0.45	0.5
1	139	140	137	139	143	146	144	139	143	147	149
2	146	145	143	142	143	143	146	136	136	140	146
3	141	142	144	146	143	141	142	147	141	144	140
4	140	137	148	141	151	144	144	139	141	146	144
5	141	145	147	142	142	139	143	142	147	142	145
6	141	143	140	148	140	140	140	143	149	140	138
7	140	141	140	148	145	141	141	142	144	137	144
8	139	148	139	143	146	138	143	144	144	141	144
9	143	146	151	144	145	140	146	142	138	146	144
10	142	146	142	142	139	145	140	140	138	143	143
SD=0.8	Last day suppression
FoI	0	0.05	0.1	0.15	0.2	0.25	0.3	0.35	0.4	0.45	0.5
1	143	141	143	146	146	144	149	149	145	144	141
2	145	142	142	142	142	141	140	144	144	148	148
3	145	143	145	142	145	141	142	148	146	148	144
4	145	146	148	141	145	142	138	150	141	150	139
5	141	140	143	141	142	143	143	151	145	139	142
6	140	140	146	141	141	139	142	145	143	139	140
7	143	143	139	147	145	142	147	145	141	141	141
8	142	148	139	144	148	147	143	141	144	142	150
9	146	144	141	143	141	144	145	142	144	137	147
10	140	141	145	141	141	144	144	145	139	143	147
SD=0.7	Last day suppression
FoI	0	0.05	0.1	0.15	0.2	0.25	0.3	0.35	0.4	0.45	0.5
1	138	139	148	145	143	143	142	141	148	142	143
2	141	142	140	144	142	142	149	145	147	143	146
3	141	145	138	145	142	142	143	148	146	143	142
4	142	146	152	139	143	144	143	144	145	144	145
5	140	144	142	146	142	142	145	145	143	141	143
6	141	150	140	141	140	139	148	146	150	145	142
7	143	145	140	146	139	144	145	143	145	146	141
8	138	141	138	144	145	143	144	141	152	140	146
9	143	143	146	143	143	141	148	143	140	141	141
10	138	141	143	148	139	141	146	152	142	144	141
